# Supplementary material for: Complement factor H attenuates TNF-α-induced inflammation by upregulating EIF3C in rheumatoid arthritis
Source: J Transl Med. 2023 Nov 23;21:846. doi: 10.1186/s12967-023-04730-2 (PMC10668393; doi:10.1186/s12967-023-04730-2)
Supplement: Supplementary file 1 — Additional file 1: A detailed list of the differentially expressed genes of RA-derived monocytes and FLS. [file 12967_2023_4730_MOESM1_ESM.xlsx]

## Sheet: FLS
gene_id	gene_name	log2FoldChange	pvalue
ENSG00000270276	HIST2H4B	6.7825	0.00143522
ENSG00000259726	CSPG4P11	5.87854	0.00234273
ENSG00000259202	AC012568.1	5.65869	0.00550725
ENSG00000230184	SMYD3-IT1	5.58258	0.0105399
ENSG00000199492	RNU6-1313P	5.56701	0.0077519
ENSG00000256746	AC018410.1	5.52838	0.00910764
ENSG00000260509	AL590787.1	5.52838	0.0091092
ENSG00000228527	AC016396.1	5.51423	0.0113415
ENSG00000253270	AC090541.1	5.50609	0.0540521
ENSG00000269067	ZNF728	5.48205	0.0299402
ENSG00000199575	SNORD114-1	5.461	0.0192901
ENSG00000178175	ZNF366	5.461	0.0192858
ENSG00000238711	RNY4P25	5.44246	0.0134635
ENSG00000185008	ROBO2	5.44246	0.0134623
ENSG00000228737	AC008781.1	5.42642	0.0144051
ENSG00000176857	GJA1P1	5.3673	0.0213362
ENSG00000166866	MYO1A	5.28834	0.0258878
ENSG00000276103	RF00015	5.27176	0.0215915
ENSG00000284959	AC007262.2	5.25698	0.0209923
ENSG00000139209	SLC38A4	5.25698	0.0209954
ENSG00000241007	SEPT7P6	5.25698	0.0210078
ENSG00000201339	RF00019	5.24155	0.0236753
ENSG00000262703	AC009121.1	5.17257	0.081737
ENSG00000278831	AL513190.1	5.13716	0.0359222
ENSG00000277363	SRCIN1	5.13715	0.035912
ENSG00000251548	AC106760.2	5.13715	0.0358962
ENSG00000175485	OR52W1	5.11652	0.0381251
ENSG00000206739	RF00019	5.11652	0.038124
ENSG00000199313	RNU4-82P	5.11652	0.0381173
ENSG00000143195	ILDR2	5.11652	0.0381052
ENSG00000224019	RPL21P32	5.09905	0.0338026
ENSG00000276136	AC016957.2	5.09905	0.0337961
ENSG00000181616	OR52H1	5.08256	0.0345621
ENSG00000231965	AF131215.1	5.06368	0.0420629
ENSG00000270025	BMS1P7	5.06368	0.0420689
ENSG00000275401	AL391095.3	5.03979	0.0598429
ENSG00000120471	TP53AIP1	5.03979	0.059844
ENSG00000116703	PDC	5.00224	0.115528
ENSG00000182742	HOXB4	5.00224	0.1155
ENSG00000115507	OTX1	5.00224	0.115475
ENSG00000265386	RN7SL219P	5.00223	0.115443
ENSG00000260895	AP003071.1	5.00223	0.115412
ENSG00000270789	AC135983.5	4.96979	0.0682333
ENSG00000215867	KRT18P57	4.94337	0.0664657
ENSG00000256185	AC055720.2	4.94337	0.0664566
ENSG00000278966	AL031602.1	4.92165	0.0543801
ENSG00000276188	AC069234.4	4.90317	0.0526861
ENSG00000226089	AL122017.1	4.90317	0.0526941
ENSG00000251485	AC068134.3	4.90317	0.0526955
ENSG00000232259	AL158166.2	4.90317	0.0527037
ENSG00000235438	ESRRAP2	4.90317	0.0527212
ENSG00000251203	AC011726.1	4.88326	0.0606782
ENSG00000232363	AL021391.1	4.88325	0.0606979
ENSG00000260046	AL162632.3	4.82362	0.137634
ENSG00000221878	PSG7	4.82362	0.13767
ENSG00000204632	HLA-G	4.78594	0.150417
ENSG00000203258	AC013549.1	4.78594	0.150367
ENSG00000255027	AP000842.2	4.78593	0.150303
ENSG00000257327	AC012555.1	4.78592	0.150236
ENSG00000232889	AC087499.3	4.78591	0.150163
ENSG00000229839	AC018462.1	4.74923	0.121618
ENSG00000263797	AP005210.1	4.74923	0.121578
ENSG00000236230	AL356108.1	4.74922	0.121529
ENSG00000214653	HNRNPA3P3	4.74921	0.12149
ENSG00000178602	OTOS	4.74921	0.12149
ENSG00000265110	MIR4731	4.7492	0.121441
ENSG00000167183	PRR15L	4.74919	0.121392
ENSG00000239445	ST3GAL6-AS1	4.72061	0.0950482
ENSG00000256108	AC135586.1	4.72061	0.0950214
ENSG00000256482	AC023796.2	4.7206	0.0949944
ENSG00000224517	HTR2A-AS1	4.72059	0.0949571
ENSG00000258011	HMGA1P3	4.69782	0.0849209
ENSG00000207973	MIR589	4.69782	0.0848977
ENSG00000278472	AC009268.2	4.69782	0.0848841
ENSG00000227068	AL162584.1	4.69782	0.0848553
ENSG00000259005	AC005479.1	4.69782	0.0848194
ENSG00000108684	ASIC2	4.69781	0.084777
ENSG00000222503	RF00019	4.67613	0.0908672
ENSG00000230424	AL035413.1	4.67613	0.0908864
ENSG00000163915	IGF2BP2-AS1	4.67612	0.0909479
ENSG00000229622	MTND5P2	4.67612	0.0909945
ENSG00000253603	CERNA3	4.67612	0.090995
ENSG00000261837	AC046158.2	4.67612	0.0910176
ENSG00000167914	GSDMA	4.67611	0.0910488
ENSG00000268879	IGFL1P1	4.67611	0.0910964
ENSG00000187753	C9orf153	4.64875	0.116504
ENSG00000223813	AC007255.1	4.64875	0.116509
ENSG00000270077	AP003117.1	4.64875	0.116525
ENSG00000273983	HIST1H3G	4.64875	0.116538
ENSG00000230266	XXYLT1-AS2	4.64874	0.116557
ENSG00000075290	WNT8B	4.64874	0.116558
ENSG00000252908	RNU6-1003P	4.64874	0.116581
ENSG00000232684	ATP11A-AS1	4.64874	0.116592
ENSG00000213018	AL590762.1	4.64874	0.116597
ENSG00000182631	RXFP3	4.64873	0.11661
ENSG00000248222	AC011389.1	4.64873	0.116625
ENSG00000182676	PPP1R27	4.60976	0.192097
ENSG00000201298	RNU6-1164P	4.60976	0.192111
ENSG00000174715	PPIAP72	4.60976	0.192133
ENSG00000187094	CCK	4.60976	0.192155
ENSG00000277610	RNVU1-4	4.60975	0.192182
ENSG00000225751	AC087501.1	4.60975	0.192208
ENSG00000232028	AC007391.1	4.60975	0.19224
ENSG00000273492	AP000229.1	4.60974	0.192277
ENSG00000255559	ZNF252P-AS1	4.60974	0.192292
ENSG00000243130	PSG11	4.60974	0.192295
ENSG00000201247	SNORD114-13	4.53202	0.200999
ENSG00000232077	LINC01031	4.53201	0.200964
ENSG00000229989	MIR181A1HG	4.532	0.200891
ENSG00000263499	AC007431.1	4.53199	0.200825
ENSG00000152128	TMEM163	4.53198	0.200749
ENSG00000273209	AC069148.1	4.53198	0.200674
ENSG00000219700	PTCHD3P3	4.53197	0.200644
ENSG00000213424	KRT222	4.53197	0.200596
ENSG00000270277	AC009948.3	4.53196	0.200549
ENSG00000171195	MUC7	4.53195	0.200492
ENSG00000164393	ADGRF2	4.53195	0.200465
ENSG00000279482	AC007683.2	4.53195	0.20044
ENSG00000253328	SUMO2P19	4.53194	0.20038
ENSG00000259039	AL161804.1	4.53193	0.200321
ENSG00000243094	AC079203.1	4.53193	0.200293
ENSG00000206859	RNU6-767P	4.53192	0.200226
ENSG00000212743	AL137145.1	4.48945	0.169706
ENSG00000168356	SCN11A	4.48945	0.169689
ENSG00000134339	SAA2	4.48945	0.169674
ENSG00000267246	AC091132.5	4.48945	0.169672
ENSG00000278638	AC244093.5	4.48944	0.169658
ENSG00000229503	AC092155.2	4.48944	0.169658
ENSG00000254333	NDST1-AS1	4.48944	0.169641
ENSG00000224939	LINC00184	4.48944	0.169623
ENSG00000116785	CFHR3	4.48944	0.169615
ENSG00000227481	AC008080.2	4.48943	0.169602
ENSG00000272381	AL356258.1	4.48943	0.169564
ENSG00000072657	TRHDE	4.48942	0.169526
ENSG00000175604	AC007601.1	4.48942	0.169488
ENSG00000279040	AC090617.6	4.48941	0.16945
ENSG00000201372	RNU6-1251P	4.4894	0.16942
ENSG00000233393	AP000688.2	4.4894	0.169394
ENSG00000225602	MTOR-AS1	4.45857	0.14137
ENSG00000220695	Z86062.1	4.45857	0.141361
ENSG00000265355	MIR3136	4.45857	0.141343
ENSG00000268287	AC008687.3	4.45857	0.14134
ENSG00000259351	AC015914.1	4.45857	0.141331
ENSG00000252612	RF00019	4.45857	0.141322
ENSG00000269921	AC068620.1	4.45856	0.141303
ENSG00000234946	SDHCP3	4.45856	0.141297
ENSG00000171509	RXFP1	4.45856	0.141266
ENSG00000272128	AP006545.2	4.45856	0.141242
ENSG00000283023	FRG1GP	4.45855	0.141207
ENSG00000272895	AC009303.3	4.45855	0.141171
ENSG00000229893	AC005091.1	4.45855	0.141152
ENSG00000173811	CCDC13-AS1	4.45855	0.141136
ENSG00000256563	NANOGNBP2	4.45855	0.141115
ENSG00000207646	MIR655	4.45854	0.141079
ENSG00000183248	PRR36	4.45854	0.141042
ENSG00000279981	AC018445.4	4.43348	0.136553
ENSG00000214093	AL096701.1	4.43348	0.13656
ENSG00000265916	AC015818.6	4.43348	0.136584
ENSG00000172640	OR10AD1	4.43348	0.136622
ENSG00000224500	AL731575.1	4.43348	0.136676
ENSG00000249302	FTH1P24	4.43347	0.136696
ENSG00000236992	RPL12P12	4.43347	0.136715
ENSG00000258620	AL135838.1	4.43347	0.136715
ENSG00000225981	AC102953.1	4.43347	0.136761
ENSG00000228692	AL445307.1	4.43347	0.136807
ENSG00000163817	SLC6A20	4.43347	0.136816
ENSG00000132182	NUP210	4.43347	0.136872
ENSG00000228513	AC023271.1	4.43347	0.136887
ENSG00000272533	SNORA28	4.43347	0.136913
ENSG00000005961	ITGA2B	4.43346	0.136934
ENSG00000199237	RNU6-834P	4.43346	0.136938
ENSG00000223724	RAD17P2	4.43346	0.136967
ENSG00000199875	RF00019	4.43346	0.137011
ENSG00000215032	GNL3LP1	4.43346	0.137066
ENSG00000165215	CLDN3	4.43346	0.137096
ENSG00000273733	AC011472.4	4.43346	0.137131
ENSG00000260836	AC245033.1	4.40427	0.163504
ENSG00000267345	AC010632.1	4.40427	0.163506
ENSG00000265820	MIR3177	4.40426	0.163528
ENSG00000271659	AL161729.4	4.40426	0.163545
ENSG00000235151	AC131097.4	4.40426	0.163559
ENSG00000224280	AC005014.1	4.40426	0.163584
ENSG00000244757	AL137024.1	4.40426	0.163593
ENSG00000196273	LINC00523	4.35986	0.256634
ENSG00000216990	HSPD1P10	4.35986	0.256668
ENSG00000236172	MIR7515HG	4.35985	0.256701
ENSG00000264966	MIR5094	4.35985	0.256717
ENSG00000278967	AL138847.2	4.35985	0.256731
ENSG00000261714	AC105137.1	4.35985	0.256755
ENSG00000257531	AC008147.3	4.35984	0.256769
ENSG00000284614	AF228730.4	4.35984	0.256778
ENSG00000268836	Z69706.1	4.35984	0.2568
ENSG00000282915	AC091769.2	4.35984	0.256821
ENSG00000232093	DCST1-AS1	4.35984	0.256838
ENSG00000167476	JSRP1	4.22417	0.342713
ENSG00000249453	AC092834.1	4.22416	0.342668
ENSG00000253057	RN7SKP57	4.22416	0.342664
ENSG00000235076	GAPDHP52	4.22415	0.342588
ENSG00000199709	RNU4-23P	4.22415	0.34258
ENSG00000263641	MIR4777	4.22414	0.342525
ENSG00000168329	CX3CR1	4.22413	0.342436
ENSG00000241954	AL021937.4	4.22413	0.342405
ENSG00000113946	CLDN16	4.22412	0.342374
ENSG00000199890	RF00019	4.22412	0.342367
ENSG00000232467	TMA16P2	4.22412	0.342343
ENSG00000239005	RF01225	4.22411	0.342289
ENSG00000272428	AL450270.1	4.2241	0.342205
ENSG00000285287	AL354855.1	4.2241	0.34219
ENSG00000183378	OVCH2	4.2241	0.342151
ENSG00000261369	AC007533.1	4.22409	0.342065
ENSG00000237721	AF064858.3	4.22408	0.342023
ENSG00000225331	LINC01678	4.22408	0.341981
ENSG00000264101	MIR4689	4.22407	0.341937
ENSG00000235052	AL021154.1	4.22407	0.341893
ENSG00000228076	AL591719.1	4.22406	0.341824
ENSG00000278455	AL606534.5	4.22405	0.341779
ENSG00000162843	WDR64	4.22405	0.341768
ENSG00000243478	AOX2P	4.22405	0.341756
ENSG00000256381	AC005832.1	4.22405	0.341731
ENSG00000224957	LINC01266	4.22404	0.341717
ENSG00000252985	RF00108	4.22404	0.341717
ENSG00000273805	AC083805.3	4.22404	0.341706
ENSG00000227836	AC008850.1	4.22404	0.341684
ENSG00000232461	AC092920.1	4.22404	0.341668
ENSG00000262769	AC025627.1	4.22404	0.341661
ENSG00000231650	RFESDP1	4.22404	0.34166
ENSG00000270123	VTRNA2-1	4.22403	0.341644
ENSG00000274351	AL137000.1	4.22403	0.341642
ENSG00000206557	TRIM71	4.22403	0.341633
ENSG00000163762	TM4SF18	4.22403	0.341632
ENSG00000260542	AL499627.1	4.22403	0.34163
ENSG00000237548	TTLL11-IT1	4.22403	0.341622
ENSG00000237174	AL445465.1	4.22403	0.341605
ENSG00000231357	AC006028.1	4.22403	0.341597
ENSG00000232492	NPM1P13	4.22402	0.341529
ENSG00000244482	LILRA6	4.17381	0.244592
ENSG00000238221	AL139095.4	4.1738	0.24454
ENSG00000260400	AL513534.1	4.1738	0.244526
ENSG00000261308	FIGNL2	4.17379	0.244472
ENSG00000259100	AL157791.1	4.17378	0.244417
ENSG00000207233	SNORA37	4.17378	0.244362
ENSG00000223390	AL445685.1	4.17377	0.244301
ENSG00000237595	AL161937.2	4.17376	0.244238
ENSG00000187323	DCC	4.17375	0.244179
ENSG00000221525	MIR1185-1	4.17375	0.244177
ENSG00000270704	AC124312.4	4.17375	0.244175
ENSG00000265706	SNORD53B	4.17374	0.244132
ENSG00000235522	AC010978.1	4.17374	0.244086
ENSG00000202125	RNU1-100P	4.17373	0.24404
ENSG00000267327	AC009271.1	4.17372	0.243974
ENSG00000250910	AC097467.3	4.17371	0.243925
ENSG00000240106	RN7SL146P	4.17371	0.243909
ENSG00000254129	AC108449.1	4.17371	0.24388
ENSG00000214041	PGAM1P4	4.17371	0.243877
ENSG00000236098	AC097059.2	4.1737	0.243844
ENSG00000239873	GAPDHP27	4.1737	0.243829
ENSG00000253372	AC016405.1	4.1737	0.243819
ENSG00000221771	MIR1205	4.17369	0.243757
ENSG00000135063	FAM189A2	4.17368	0.243715
ENSG00000222455	RNA5SP296	4.17368	0.243673
ENSG00000259362	AC046168.1	4.17367	0.243623
ENSG00000279645	AC016251.1	4.17366	0.243573
ENSG00000279091	AC026523.2	4.17365	0.243505
ENSG00000279599	AC005514.1	4.17364	0.243437
ENSG00000130167	TSPAN16	4.17363	0.24337
ENSG00000137090	DMRT1	4.14019	0.219747
ENSG00000271461	AL109809.4	4.14019	0.219731
ENSG00000255326	AP001922.5	4.14019	0.219725
ENSG00000169085	VXN	4.14019	0.219706
ENSG00000284934	DIABLO	4.14019	0.219702
ENSG00000248428	AC010395.1	4.14019	0.2197
ENSG00000207624	MIR194-1	4.14019	0.219698
ENSG00000205424	AL592528.1	4.14019	0.219697
ENSG00000214121	PRDX1P1	4.14019	0.219684
ENSG00000222972	RNU6-651P	4.14019	0.21968
ENSG00000248648	AC113410.1	4.14019	0.219671
ENSG00000273069	AC211433.2	4.14019	0.219665
ENSG00000176402	GJC3	4.14019	0.219664
ENSG00000178826	TMEM139	4.14019	0.219648
ENSG00000242829	RPS26P21	4.14019	0.219637
ENSG00000252311	RNU1-103P	4.14019	0.219629
ENSG00000235426	AL133481.1	4.14019	0.219629
ENSG00000235214	FAM83C-AS1	4.14019	0.219618
ENSG00000207944	MIR574	4.14019	0.219612
ENSG00000256167	ATF4P4	4.14019	0.219608
ENSG00000285100	AL359555.2	4.14019	0.219607
ENSG00000259635	AC100830.1	4.14019	0.21959
ENSG00000250532	AC021180.1	4.14019	0.219581
ENSG00000204296	C6orf10	4.14018	0.219562
ENSG00000071909	MYO3B	4.14018	0.219554
ENSG00000279739	AC011369.2	4.14018	0.21955
ENSG00000187904	AC097382.1	4.14018	0.219533
ENSG00000271137	AC006254.3	4.14018	0.219531
ENSG00000223561	AC005165.1	4.14018	0.219524
ENSG00000279571	AL162426.1	4.14018	0.219485
ENSG00000265690	AC074143.1	4.14018	0.219465
ENSG00000156886	ITGAD	4.14018	0.219459
ENSG00000265313	LINC01476	4.14018	0.219459
ENSG00000274225	AP001065.1	4.14018	0.219452
ENSG00000274214	AP005212.2	4.1082	0.238619
ENSG00000260593	AC009097.2	4.1082	0.238682
ENSG00000272808	AC015712.6	4.10819	0.238746
ENSG00000260423	LINC02367	4.10818	0.238801
ENSG00000180221	TPT1P10	4.10818	0.238856
ENSG00000255666	AP000943.2	4.10817	0.238904
ENSG00000078579	FGF20	4.10817	0.238952
ENSG00000250765	AC138035.2	4.10817	0.238957
ENSG00000224638	AC106900.1	4.10816	0.239028
ENSG00000274520	RF02246	4.10815	0.239099
ENSG00000228818	AL359918.1	4.10814	0.23917
ENSG00000225442	MPRIP-AS1	4.10814	0.239216
ENSG00000235018	AL137077.1	4.10813	0.23924
ENSG00000285847	AL713852.1	4.10813	0.239241
ENSG00000227850	SEPT2P1	4.10813	0.239263
ENSG00000285555	AC005293.1	4.10813	0.239271
ENSG00000265092	MIR4484	4.10812	0.239326
ENSG00000164683	HEY1	4.10812	0.239381
ENSG00000224613	AC095032.1	4.10811	0.239414
ENSG00000207042	RNU6-196P	4.10811	0.239478
ENSG00000270050	AL035427.1	4.1081	0.239543
ENSG00000260685	AC027104.1	4.1081	0.23956
ENSG00000272163	AF106564.1	4.1081	0.239577
ENSG00000230542	LINC00102	4.10809	0.239623
ENSG00000251712	RNU7-20P	4.10809	0.23967
ENSG00000254739	AC137894.1	4.10808	0.23971
ENSG00000201998	SNORA23	4.10808	0.239711
ENSG00000237263	MAPK6P3	4.10808	0.239716
ENSG00000254057	AC084346.1	4.10808	0.239762
ENSG00000279149	AL356750.1	4.10808	0.239762
ENSG00000242628	AC009228.1	4.10807	0.239784
ENSG00000253661	ZFHX4-AS1	4.10807	0.239785
ENSG00000236710	AC108448.2	4.10807	0.239827
ENSG00000277589	AC244093.4	4.0556	0.360671
ENSG00000266853	ITM2BP1	4.0556	0.360701
ENSG00000208003	MIR549A	4.05559	0.360731
ENSG00000274253	AC138649.1	4.05559	0.360761
ENSG00000266296	ARIH2P1	4.05559	0.360775
ENSG00000227838	AL121885.2	4.05559	0.360781
ENSG00000257542	OR7E47P	4.05558	0.360851
ENSG00000216192	MIR920	4.05557	0.360937
ENSG00000272160	RNU4-5P	4.05556	0.361023
ENSG00000236937	PTGES3P4	4.05556	0.361055
ENSG00000185303	SFTPA2	4.05555	0.361154
ENSG00000224797	AL359092.1	4.05554	0.361254
ENSG00000224245	AL358232.1	4.05553	0.361293
ENSG00000171815	PCDHB1	4.05553	0.361333
ENSG00000232490	OSBPL10-AS1	4.05552	0.361371
ENSG00000250260	AC113382.2	4.05552	0.361384
ENSG00000241537	AC134050.1	4.05552	0.361403
ENSG00000121594	CD80	4.05552	0.361435
ENSG00000204335	SP5	4.05551	0.36146
ENSG00000222031	AC023469.1	4.0555	0.361558
ENSG00000227157	AC068535.1	4.05549	0.361656
ENSG00000167644	C19orf33	4.05548	0.361748
ENSG00000271657	AC018462.2	4.05548	0.361754
ENSG00000269373	AC008739.2	4.05547	0.361833
ENSG00000234190	AC241644.2	4.05547	0.361852
ENSG00000278367	AL356652.1	4.05546	0.361918
ENSG00000273797	AL133445.2	4.05546	0.361978
ENSG00000249641	HOXC13-AS	4.05545	0.362
ENSG00000261978	AC116025.1	4.05545	0.362004
ENSG00000256134	EGLN3P1	4.05545	0.362022
ENSG00000206734	RF00019	4.05545	0.362089
ENSG00000179082	C9orf106	4.05544	0.362106
ENSG00000165238	WNK2	4.05543	0.362191
ENSG00000199944	RNU6-653P	4.05542	0.362289
ENSG00000251675	AC010260.1	4.05542	0.362354
ENSG00000201736	RNA5SP160	4.05541	0.362419
ENSG00000232768	AL356320.1	4.0554	0.362466
ENSG00000221882	OR3A2	4.0554	0.362484
ENSG00000216921	AC131097.2	4.0554	0.362485
ENSG00000222287	RNU6-1043P	4.0554	0.3625
ENSG00000240233	RN7SL587P	4.0554	0.362516
ENSG00000274227	AC073575.2	4.0554	0.362532
ENSG00000165702	GFI1B	4.0554	0.362548
ENSG00000236165	PRADC1P1	4.05539	0.362644
ENSG00000233538	AC017104.3	4.05538	0.36274
ENSG00000231106	LINC01436	4.05536	0.362836
ENSG00000238008	COX6CP10	4.05535	0.362931
ENSG00000235963	MCCD1P1	4.05535	0.362944
ENSG00000254852	NPIPA2	4.05535	0.362992
ENSG00000164520	RAET1E	4.01522	0.00211562
ENSG00000277647	AC126755.6	3.96537	0.0397426
ENSG00000276997	AL513314.2	3.91073	0.00431255
ENSG00000100593	ISM2	3.83323	0.481245
ENSG00000251354	AC024451.1	3.83323	0.481199
ENSG00000206077	ZDHHC11B	3.83322	0.481153
ENSG00000254973	AC105219.3	3.83321	0.481051
ENSG00000161958	FGF11	3.83319	0.480949
ENSG00000285577	AC019127.1	3.83318	0.480847
ENSG00000283148	AC137936.1	3.83318	0.480822
ENSG00000200731	RNU1-124P	3.83317	0.480797
ENSG00000253341	AC115837.1	3.83317	0.480773
ENSG00000227374	AL157832.1	3.83317	0.480748
ENSG00000264539	MIR548AR	3.83316	0.480723
ENSG00000258451	AL163636.1	3.83316	0.480698
ENSG00000258425	AC013451.1	3.83315	0.480627
ENSG00000256812	CAPNS2	3.83314	0.480557
ENSG00000125508	SRMS	3.83313	0.480487
ENSG00000212588	SNORA26	3.83312	0.480417
ENSG00000250030	AC104806.1	3.83312	0.480347
ENSG00000223584	TVP23CP1	3.8331	0.480249
ENSG00000204791	SMPD5	3.83309	0.48015
ENSG00000254968	AP003063.1	3.83308	0.480052
ENSG00000256947	AP002518.2	3.83307	0.479981
ENSG00000260625	AC026471.2	3.83306	0.479911
ENSG00000271644	AC242498.1	3.83305	0.47984
ENSG00000207016	SNORA36C	3.83304	0.479805
ENSG00000238835	SCARNA18	3.83303	0.479697
ENSG00000264978	RN7SL630P	3.83302	0.479624
ENSG00000284711	AC010325.3	3.83302	0.479614
ENSG00000199805	RNU1-134P	3.83302	0.479599
ENSG00000203397	AL139400.1	3.83302	0.479589
ENSG00000279991	AC009044.1	3.83302	0.479584
ENSG00000273254	AF129075.2	3.83302	0.479583
ENSG00000224649	AF124730.1	3.83301	0.479551
ENSG00000275881	RF00017	3.83301	0.479541
ENSG00000253528	AC087752.2	3.833	0.479482
ENSG00000256723	AP003717.3	3.833	0.479457
ENSG00000239906	AL627309.2	3.833	0.479457
ENSG00000204136	GGTA1P	3.83299	0.479374
ENSG00000205116	TMEM88B	3.83299	0.479364
ENSG00000215893	RPL23AP17	3.83297	0.47927
ENSG00000199377	RNU5F-1	3.83297	0.47921
ENSG00000264720	MIR3117	3.83296	0.479151
ENSG00000156150	ALX3	3.83295	0.479091
ENSG00000227722	AL022100.1	3.83294	0.479031
ENSG00000201113	RNU6-647P	3.83293	0.478939
ENSG00000202227	RNU6-282P	3.83292	0.478847
ENSG00000233723	LINC01122	3.83291	0.478755
ENSG00000214525	AC130709.1	3.8329	0.478699
ENSG00000235584	AC008268.1	3.83289	0.478643
ENSG00000227432	AC053503.1	3.83289	0.47863
ENSG00000225542	ZNF385D-AS1	3.83288	0.478539
ENSG00000201511	RF00019	3.83287	0.478447
ENSG00000169836	TACR3	3.83285	0.478369
ENSG00000240992	RPS23P4	3.83285	0.478351
ENSG00000216058	MIR944	3.83285	0.478344
ENSG00000207231	RF00019	3.83285	0.478298
ENSG00000202014	RF00019	3.83284	0.478261
ENSG00000248840	AL645949.1	3.83284	0.47824
ENSG00000168671	UGT3A2	3.83283	0.478208
ENSG00000249843	AC112198.4	3.83282	0.478119
ENSG00000164334	FAM170A	3.83281	0.47803
ENSG00000176049	JAKMIP2	3.8328	0.47794
ENSG00000285978	AC113348.2	3.8328	0.477938
ENSG00000146151	HMGCLL1	3.8328	0.477936
ENSG00000112280	COL9A1	3.83279	0.477854
ENSG00000238490	RF00019	3.83278	0.477772
ENSG00000155918	RAET1L	3.83276	0.47769
ENSG00000270431	AC005000.2	3.83275	0.477608
ENSG00000176289	IDSP1	3.83274	0.477526
ENSG00000242595	RPL26P26	3.83273	0.477424
ENSG00000276730	RF02275	3.83272	0.477321
ENSG00000253079	NRON	3.83271	0.477301
ENSG00000260996	BX255925.1	3.83271	0.477281
ENSG00000274589	RF00017	3.83271	0.477261
ENSG00000270510	AP000811.1	3.8327	0.477241
ENSG00000233536	AP000943.1	3.83269	0.477136
ENSG00000255484	AP003063.2	3.83269	0.477129
ENSG00000285871	AL359844.1	3.83269	0.477123
ENSG00000235645	AL450311.1	3.83268	0.477068
ENSG00000148702	HABP2	3.83267	0.477014
ENSG00000271642	MARK3P1	3.83267	0.47696
ENSG00000144785	AC073896.1	3.83266	0.476943
ENSG00000139287	TPH2	3.83266	0.476928
ENSG00000202470	RF00019	3.83265	0.476866
ENSG00000252886	RN7SKP197	3.83265	0.476803
ENSG00000207518	RNU6-59P	3.83264	0.476741
ENSG00000271625	PSMA6P4	3.83263	0.476661
ENSG00000281106	TMEM272	3.83262	0.476642
ENSG00000258604	AL161668.4	3.83262	0.476574
ENSG00000187581	COX8C	3.8326	0.476488
ENSG00000258560	AL157912.1	3.83259	0.476401
ENSG00000259582	AC026523.1	3.83258	0.476315
ENSG00000285329	AC025283.3	3.83257	0.476228
ENSG00000260757	AC093520.1	3.83256	0.476142
ENSG00000007216	SLC13A2	3.83255	0.476056
ENSG00000161610	HCRT	3.83253	0.47597
ENSG00000161649	CD300LG	3.83252	0.475884
ENSG00000244044	RN7SL735P	3.83252	0.475847
ENSG00000279613	AC124283.5	3.83251	0.47581
ENSG00000267533	AP002414.4	3.83251	0.475773
ENSG00000285091	AL109840.2	3.8325	0.475748
ENSG00000234271	Z98752.2	3.8325	0.475742
ENSG00000279811	AC093330.2	3.8325	0.475737
ENSG00000234003	MTATP6P27	3.8325	0.475711
ENSG00000274800	AC007204.2	3.83249	0.475674
ENSG00000267768	AC006504.6	3.83249	0.475638
ENSG00000241527	CA15P1	3.83248	0.475601
ENSG00000235786	ZNRF3-IT1	3.83248	0.475535
ENSG00000214076	CPSF1P1	3.83247	0.475469
ENSG00000232710	AC254562.2	3.83246	0.475382
ENSG00000237604	AP001056.1	3.83244	0.475296
ENSG00000271596	AC008121.1	3.77245	0.372066
ENSG00000267277	AC024575.1	3.77244	0.372061
ENSG00000232377	AC016910.1	3.77244	0.372056
ENSG00000228328	AL158201.1	3.77244	0.372056
ENSG00000273259	AL049839.2	3.77244	0.372032
ENSG00000234141	AC006042.4	3.77244	0.371997
ENSG00000259617	AC020661.3	3.77243	0.371962
ENSG00000230971	AC005703.1	3.77243	0.371927
ENSG00000264745	TTC39C-AS1	3.77243	0.371879
ENSG00000224856	AL035398.1	3.77242	0.371832
ENSG00000284138	ATP6V0CP4	3.77242	0.371784
ENSG00000231509	AL162253.1	3.77241	0.371769
ENSG00000224965	LINC02586	3.77241	0.371737
ENSG00000283170	MIR382	3.77241	0.371718
ENSG00000200013	RNU6-623P	3.7724	0.371646
ENSG00000280968	MIR3653	3.77239	0.371574
ENSG00000206647	RF00410	3.77239	0.371565
ENSG00000268896	AC009955.3	3.77239	0.371556
ENSG00000283313	RF00026	3.77239	0.371547
ENSG00000278224	PRICKLE4	3.77239	0.371538
ENSG00000212024	MIR550A3	3.77238	0.371493
ENSG00000075884	ARHGAP15	3.77238	0.371487
ENSG00000208036	MIR106B	3.77238	0.371448
ENSG00000244226	ILF2P1	3.77238	0.371442
ENSG00000249545	AC012312.1	3.77237	0.371403
ENSG00000184276	DEFB108B	3.77237	0.371402
ENSG00000241400	AC022215.1	3.77237	0.371398
ENSG00000273090	AC007378.1	3.77237	0.371393
ENSG00000253744	AC025442.1	3.77237	0.371374
ENSG00000251187	AC010261.2	3.77237	0.371367
ENSG00000223984	HNRNPRP1	3.77237	0.371357
ENSG00000251609	SETP12	3.77237	0.371345
ENSG00000249494	AC008629.1	3.77237	0.371332
ENSG00000250966	AC023886.2	3.77237	0.371328
ENSG00000224541	AP001439.1	3.77236	0.371312
ENSG00000228643	AC079779.2	3.77236	0.371298
ENSG00000233775	AL109945.1	3.77236	0.371283
ENSG00000238290	AL034417.2	3.77236	0.371267
ENSG00000272197	RN7SL803P	3.77236	0.371255
ENSG00000214894	LINC00243	3.77236	0.371255
ENSG00000280232	AL589666.2	3.77236	0.371254
ENSG00000165120	SSMEM1	3.77236	0.371254
ENSG00000233338	TLR8-AS1	3.77236	0.371253
ENSG00000177669	MBOAT4	3.77236	0.371253
ENSG00000255539	AP002336.3	3.77236	0.371235
ENSG00000182103	FAM181B	3.77235	0.371218
ENSG00000266043	MIR3649	3.77235	0.371157
ENSG00000156076	WIF1	3.77234	0.371096
ENSG00000259161	AL137779.3	3.77233	0.371035
ENSG00000263280	AC003965.1	3.77233	0.370999
ENSG00000183921	SDR42E2	3.77233	0.370963
ENSG00000278829	AC099811.5	3.77233	0.370963
ENSG00000278447	MIR6781	3.77232	0.370885
ENSG00000263887	AC053481.2	3.77231	0.370807
ENSG00000200783	RN7SKP180	3.7723	0.370729
ENSG00000125869	LAMP5	3.77229	0.370652
ENSG00000100121	GGTLC2	3.77228	0.370574
ENSG00000175302	ANKRD30BP1	3.73296	0.361358
ENSG00000239210	RPS26P55	3.73295	0.361439
ENSG00000242100	RPL9P32	3.73295	0.361521
ENSG00000269058	CALR3	3.73294	0.361602
ENSG00000207635	MIR499A	3.73294	0.361683
ENSG00000275025	AC002401.3	3.73293	0.361721
ENSG00000129993	CBFA2T3	3.73293	0.36176
ENSG00000262151	AC133065.1	3.73293	0.361799
ENSG00000244756	AL049874.2	3.73292	0.361837
ENSG00000223013	RNA5SP344	3.73292	0.361839
ENSG00000261097	LINC00563	3.73292	0.361891
ENSG00000239861	AP001486.1	3.73292	0.361891
ENSG00000278108	MIR6757	3.73292	0.361904
ENSG00000232491	SAPCD2P3	3.73292	0.361914
ENSG00000251839	RNU7-12P	3.73292	0.361917
ENSG00000077327	SPAG6	3.73292	0.361931
ENSG00000065675	PRKCQ	3.73292	0.361944
ENSG00000229379	AC006041.1	3.73291	0.361988
ENSG00000202119	RNU6-302P	3.73291	0.362063
ENSG00000217733	CCT7P1	3.7329	0.362138
ENSG00000244710	RN7SL47P	3.7329	0.362213
ENSG00000230174	LINC01149	3.7329	0.362231
ENSG00000250994	AC005355.1	3.73289	0.362288
ENSG00000113396	SLC27A6	3.73289	0.362344
ENSG00000249921	AC034207.1	3.73288	0.3624
ENSG00000248926	AC114801.2	3.73288	0.362456
ENSG00000250174	MYLK-AS2	3.73288	0.362513
ENSG00000240665	LSP1P2	3.73287	0.362569
ENSG00000273461	AC105265.3	3.73287	0.362634
ENSG00000168243	GNG4	3.73286	0.362672
ENSG00000226014	AL358176.2	3.73286	0.362686
ENSG00000235337	AC093083.1	3.73286	0.3627
ENSG00000270110	AL353593.3	3.73286	0.362718
ENSG00000236430	KRT8P29	3.73286	0.362765
ENSG00000116882	HAO2	3.73285	0.362811
ENSG00000237070	AC005550.2	3.73285	0.362844
ENSG00000265031	MIR1273E	3.73285	0.362858
ENSG00000267526	AC005702.2	3.73285	0.362888
ENSG00000057593	F7	3.73285	0.362916
ENSG00000276620	AL591516.1	3.73285	0.362916
ENSG00000260211	AC139426.1	3.73285	0.362919
ENSG00000257759	AL357153.2	3.73284	0.362949
ENSG00000280404	AC005086.4	3.73284	0.362955
ENSG00000277411	RF00001	3.73284	0.362989
ENSG00000113763	UNC5A	3.73284	0.363062
ENSG00000251821	RNU6-583P	3.73283	0.363134
ENSG00000261758	AC117382.2	3.73283	0.363207
ENSG00000270640	AC104695.3	3.73282	0.363285
ENSG00000232803	SLCO4A1-AS1	3.73281	0.363363
ENSG00000240589	RN7SL258P	3.73281	0.363441
ENSG00000258323	AC073575.1	3.7328	0.363519
ENSG00000225850	AL355490.1	3.7328	0.363597
ENSG00000229625	AC016877.1	3.7328	0.363628
ENSG00000189196	LINC00994	3.73279	0.363659
ENSG00000285802	AL450043.1	3.73279	0.36369
ENSG00000267044	AC005757.1	3.73279	0.36372
ENSG00000257957	QRSL1P3	3.73279	0.363733
ENSG00000252494	RNU6-126P	3.73279	0.363745
ENSG00000233998	SETP5	3.73279	0.363757
ENSG00000278899	AL358852.1	3.73278	0.36379
ENSG00000250634	LINC01182	3.73278	0.363822
ENSG00000267882	AL031666.2	3.73278	0.363854
ENSG00000249931	GOLGA8K	3.73278	0.363887
ENSG00000265154	MIR151B	3.73277	0.36393
ENSG00000223576	AL355001.1	3.73277	0.363974
ENSG00000214511	HIGD1C	3.73277	0.364018
ENSG00000223731	SUPT20HL1	3.73277	0.364042
ENSG00000283644	ETDC	3.73277	0.364061
ENSG00000260908	AC009093.3	3.73276	0.364063
ENSG00000201071	RF00019	3.73276	0.364084
ENSG00000244097	RPS4XP17	3.73276	0.364105
ENSG00000267857	AL133499.1	3.67202	0.485273
ENSG00000269220	LINC00528	3.67202	0.485296
ENSG00000266012	MIR4764	3.67202	0.485308
ENSG00000226771	AP001136.1	3.67202	0.48532
ENSG00000278797	AC011551.1	3.67201	0.485342
ENSG00000268947	AC002128.1	3.67201	0.485389
ENSG00000196350	ZNF729	3.672	0.485435
ENSG00000216031	MIR298	3.672	0.485481
ENSG00000235297	FAUP1	3.67199	0.485528
ENSG00000263882	RN7SL774P	3.67198	0.485574
ENSG00000279021	AC092139.2	3.67198	0.485621
ENSG00000280227	AC079416.3	3.67197	0.485661
ENSG00000260249	AC007608.3	3.67197	0.485701
ENSG00000149927	DOC2A	3.67196	0.485741
ENSG00000207294	RF00019	3.67195	0.485868
ENSG00000201034	RF00019	3.67193	0.485996
ENSG00000200991	RF00402	3.67192	0.486123
ENSG00000259495	AC016705.2	3.6719	0.486251
ENSG00000259286	AC087639.1	3.6719	0.486276
ENSG00000277229	AC084781.1	3.67189	0.486301
ENSG00000207516	SNORA41B	3.67189	0.486326
ENSG00000215296	TMCO5B	3.67189	0.486351
ENSG00000283071	LBHD2	3.67189	0.486358
ENSG00000221303	SNORA79	3.67189	0.486366
ENSG00000258695	AC005225.3	3.67189	0.486373
ENSG00000273675	AL118556.2	3.67188	0.486381
ENSG00000139780	METTL21C	3.67188	0.486388
ENSG00000226240	LINC00381	3.67188	0.486396
ENSG00000279121	AC073592.5	3.67188	0.486403
ENSG00000199245	RF00019	3.67188	0.486411
ENSG00000256021	ELOCP31	3.67188	0.486418
ENSG00000276375	AL157712.2	3.67187	0.486487
ENSG00000215065	DUSP8P4	3.67186	0.486555
ENSG00000185681	MORN5	3.67186	0.486594
ENSG00000254616	AP001775.1	3.67185	0.486624
ENSG00000270030	AC136475.7	3.67185	0.486689
ENSG00000254790	AP000842.1	3.67185	0.486693
ENSG00000225460	AL590233.1	3.67184	0.486721
ENSG00000224776	RPSAP50	3.67184	0.486761
ENSG00000168070	MAJIN	3.67184	0.486766
ENSG00000213697	CTBP2P6	3.67184	0.48677
ENSG00000170790	OR10A2	3.67184	0.486774
ENSG00000255387	AC015689.2	3.67184	0.486779
ENSG00000130595	TNNT3	3.67183	0.486783
ENSG00000224142	AMMECR1-IT1	3.67183	0.486849
ENSG00000126010	GRPR	3.67181	0.486977
ENSG00000283352	LINC00680-GUSBP4	3.6718	0.487051
ENSG00000224545	AC008264.1	3.67179	0.487105
ENSG00000228124	AL096678.1	3.67179	0.487154
ENSG00000241187	AC008379.1	3.67179	0.487184
ENSG00000231764	DLX6-AS1	3.67178	0.487232
ENSG00000216480	AL078604.1	3.67178	0.487257
ENSG00000122012	SV2C	3.67177	0.487317
ENSG00000236510	AC011284.1	3.67176	0.48736
ENSG00000207497	RF00019	3.67175	0.48745
ENSG00000189099	PRSS48	3.67174	0.487583
ENSG00000199145	MIR302D	3.67172	0.487716
ENSG00000251288	AC018797.3	3.67171	0.487817
ENSG00000278135	RF00004	3.67169	0.487917
ENSG00000231047	GCNT1P3	3.67168	0.488018
ENSG00000236391	AC092573.2	3.67168	0.488061
ENSG00000270893	AC008277.2	3.67167	0.488104
ENSG00000169605	GKN1	3.67167	0.488148
ENSG00000228196	PTPN2P1	3.67166	0.488191
ENSG00000203785	SPRR2E	3.67166	0.488235
ENSG00000240386	LCE1F	3.67165	0.488278
ENSG00000187170	LCE4A	3.67164	0.488344
ENSG00000272657	AP000317.2	3.67164	0.488391
ENSG00000232721	AC239800.2	3.67163	0.488411
ENSG00000201028	RNU6-151P	3.67163	0.488426
ENSG00000233069	AL663074.1	3.67163	0.488442
ENSG00000224340	AL590639.1	3.67163	0.488457
ENSG00000223972	DDX11L1	3.67163	0.488473
ENSG00000183773	AIFM3	3.67162	0.488525
ENSG00000272473	AC006273.1	3.6716	0.488658
ENSG00000276026	AL031665.2	3.67159	0.488792
ENSG00000207382	RF00019	3.67157	0.488926
ENSG00000261033	AC005730.2	3.67155	0.48906
ENSG00000255439	AC135050.2	3.67154	0.489194
ENSG00000260165	AC105036.2	3.67152	0.489328
ENSG00000200070	RNU4-80P	3.67151	0.489462
ENSG00000259648	AL132640.2	3.67149	0.489596
ENSG00000255993	PSMC1P9	3.67147	0.48973
ENSG00000264217	RPL35AP25	3.67146	0.489864
ENSG00000224215	AL606469.1	3.67144	0.489999
ENSG00000173825	TIGD3	3.67143	0.49006
ENSG00000255959	AP000777.2	3.67142	0.490121
ENSG00000234982	AL441963.1	3.67142	0.490182
ENSG00000212993	POU5F1B	3.67141	0.490244
ENSG00000229922	LINC02528	3.6714	0.490305
ENSG00000268223	ARL14EPL	3.6714	0.490366
ENSG00000249102	AC034223.1	3.67139	0.490438
ENSG00000239268	AC092691.1	3.67138	0.49051
ENSG00000223899	SEC13P1	3.67137	0.490582
ENSG00000224272	AC131097.3	3.67136	0.490654
ENSG00000234523	NDUFB1P2	3.67135	0.490725
ENSG00000188770	OPTC	3.67134	0.49084
ENSG00000180999	C1orf105	3.67132	0.490955
ENSG00000280836	AL355480.1	3.67131	0.49107
ENSG00000273424	AL008582.1	3.6713	0.491185
ENSG00000284630	AP000553.5	3.67128	0.491301
ENSG00000231715	COX6CP2	3.67127	0.491416
ENSG00000277022	AL031663.3	3.67127	0.491437
ENSG00000264188	AC106037.1	3.67126	0.491458
ENSG00000266541	AP001381.1	3.67126	0.491479
ENSG00000262481	TMEM256-PLSCR3	3.67125	0.491594
ENSG00000127588	GNG13	3.67123	0.491709
ENSG00000229190	AC069542.1	3.67123	0.491731
ENSG00000261215	AL162231.4	3.67122	0.491784
ENSG00000280913	CTSLP2	3.67122	0.49182
ENSG00000260586	AC064799.2	3.67122	0.491824
ENSG00000224406	LINC02052	3.67122	0.491837
ENSG00000273454	AC112503.2	3.67121	0.49189
ENSG00000258045	RF00017	3.67121	0.491908
ENSG00000274297	AC009269.5	3.6712	0.491939
ENSG00000213033	AURKAP1	3.6712	0.491943
ENSG00000258837	AL133370.1	3.6712	0.491968
ENSG00000227811	INKA2-AS1	3.6712	0.491996
ENSG00000215159	AC025262.1	3.6712	0.491997
ENSG00000236208	C10orf71-AS1	3.67119	0.492049
ENSG00000199733	RNA5SP307	3.67119	0.492102
ENSG00000242147	AL365356.5	3.67117	0.492236
ENSG00000254294	IMPDH1P6	3.67115	0.492369
ENSG00000234197	ETV5-AS1	3.67114	0.492503
ENSG00000239614	HMGN1P7	3.67112	0.492637
ENSG00000280422	AC115284.2	3.67112	0.492657
ENSG00000236107	AC010127.1	3.67112	0.492677
ENSG00000239322	ATP6V1B1-AS1	3.6711	0.492798
ENSG00000267908	ZSCAN5DP	3.67109	0.492918
ENSG00000236799	AL355340.1	3.67107	0.493038
ENSG00000267742	SINHCAFP2	3.67106	0.493159
ENSG00000267336	EIF4A2P1	3.67104	0.493279
ENSG00000264914	AC015845.1	3.67103	0.4934
ENSG00000227726	AP001271.1	3.67101	0.49352
ENSG00000086288	NME8	3.671	0.493641
ENSG00000162069	BICDL2	3.671	0.493676
ENSG00000203995	ZYG11A	3.67099	0.493709
ENSG00000256625	AC092747.2	3.63373	0.011324
ENSG00000254701	AC138866.2	3.59122	0.0123675
ENSG00000203685	STUM	3.53564	0.0240689
ENSG00000229321	AC008269.1	3.50085	0.0158648
ENSG00000275496	CU633906.1	3.46603	0.0152316
ENSG00000204967	PCDHA4	3.42524	0.00445882
ENSG00000262118	MTCO1P28	3.40492	0.0185584
ENSG00000273108	AL121929.2	3.38176	0.022942
ENSG00000181798	LINC00471	3.30807	0.0999574
ENSG00000285887	AL009176.1	3.29399	0.674118
ENSG00000162391	FAM151A	3.29398	0.674053
ENSG00000224079	AC091729.1	3.29397	0.673987
ENSG00000158865	SLC5A11	3.29396	0.673921
ENSG00000265912	AC037487.1	3.29394	0.673855
ENSG00000243749	TMEM35B	3.29393	0.67379
ENSG00000236533	AC009413.1	3.29392	0.673724
ENSG00000224287	MSL3P1	3.2939	0.673658
ENSG00000276925	AC099778.2	3.29389	0.673593
ENSG00000227220	AL133346.1	3.29388	0.673527
ENSG00000231787	AC234782.2	3.29387	0.673461
ENSG00000236091	LINC02243	3.29386	0.673417
ENSG00000277590	MIR7845	3.29385	0.673374
ENSG00000242154	AC004884.2	3.29384	0.67333
ENSG00000205898	AC019155.1	3.29383	0.673286
ENSG00000254911	SCARNA9	3.29382	0.673242
ENSG00000229052	AL449283.1	3.29381	0.673198
ENSG00000234193	AC013476.1	3.29381	0.673155
ENSG00000232233	LINC02043	3.29378	0.673037
ENSG00000184845	DRD1	3.29376	0.67292
ENSG00000220773	RPSAP44	3.29374	0.672803
ENSG00000266668	MIR5692C2	3.29371	0.672686
ENSG00000231298	MANCR	3.29369	0.672569
ENSG00000228420	LINC01768	3.29369	0.672541
ENSG00000163263	C1orf189	3.29368	0.672491
ENSG00000197587	DMBX1	3.29367	0.672476
ENSG00000112812	PRSS16	3.29367	0.672457
ENSG00000226413	OR8T1P	3.29367	0.672452
ENSG00000173627	APOBEC4	3.29367	0.672441
ENSG00000235672	AC090286.2	3.29366	0.672411
ENSG00000213041	AC093422.1	3.29366	0.672391
ENSG00000249068	AC008417.1	3.29365	0.672384
ENSG00000271699	SNX29P2	3.29365	0.672346
ENSG00000232628	AC092809.2	3.29365	0.672341
ENSG00000262402	MCUR1P1	3.29364	0.672335
ENSG00000249379	AL033397.2	3.29364	0.67233
ENSG00000249407	IL20RB-AS1	3.29364	0.672311
ENSG00000143768	LEFTY2	3.29364	0.672291
ENSG00000223628	AC023449.1	3.29363	0.672281
ENSG00000224566	FAM96AP2	3.29363	0.672241
ENSG00000227617	CERS6-AS1	3.29363	0.672237
ENSG00000263045	AC090286.3	3.29362	0.672219
ENSG00000274099	ABCB10P1	3.29362	0.672216
ENSG00000207044	RNU6-1226P	3.29362	0.672202
ENSG00000231336	AC017006.1	3.29362	0.672191
ENSG00000223973	AC068491.1	3.29361	0.672164
ENSG00000201710	RF00181	3.29361	0.672151
ENSG00000237772	AC092620.1	3.29361	0.672141
ENSG00000265185	SNORD3B-1	3.2936	0.672102
ENSG00000150722	PPP1R1C	3.2936	0.672091
ENSG00000272814	AC093732.2	3.2936	0.67209
ENSG00000258553	AL157911.1	3.2936	0.672085
ENSG00000254367	AC087269.1	3.29359	0.672075
ENSG00000225111	AC083900.1	3.29359	0.672041
ENSG00000252452	RNU6-107P	3.29358	0.67202
ENSG00000102678	FGF9	3.29358	0.67202
ENSG00000237329	AL356320.2	3.29358	0.672016
ENSG00000201642	RNU6-865P	3.29358	0.671999
ENSG00000280245	AC079336.7	3.29358	0.671986
ENSG00000244668	SNRPCP3	3.29357	0.671979
ENSG00000285973	AC063960.2	3.29357	0.671955
ENSG00000273294	C1QTNF3-AMACR	3.29357	0.671947
ENSG00000255325	AC108136.1	3.29357	0.671947
ENSG00000234869	AL021392.1	3.29357	0.671943
ENSG00000207452	RNU6-606P	3.29356	0.671916
ENSG00000242853	RN7SL749P	3.29356	0.671889
ENSG00000080709	KCNN2	3.29356	0.671885
ENSG00000176160	HSF5	3.29355	0.671869
ENSG00000272023	AC010240.3	3.29355	0.671854
ENSG00000156395	SORCS3	3.29354	0.671824
ENSG00000220515	PGAM1P10	3.29354	0.671823
ENSG00000234055	AL158151.2	3.29354	0.67182
ENSG00000164440	TXLNB	3.29354	0.671792
ENSG00000205584	AC211476.1	3.29353	0.671761
ENSG00000231132	AC022537.1	3.29353	0.671758
ENSG00000232524	AC073323.1	3.29352	0.67173
ENSG00000233191	AC006372.2	3.29352	0.671699
ENSG00000201451	RF00019	3.29352	0.671693
ENSG00000047597	XK	3.2935	0.671582
ENSG00000223714	LINC02601	3.29347	0.671465
ENSG00000213003	BTF3P12	3.29345	0.671348
ENSG00000254771	AP001893.2	3.29343	0.671232
ENSG00000232682	AL592430.1	3.2934	0.671115
ENSG00000226397	C12orf77	3.29338	0.670999
ENSG00000179141	MTUS2-AS1	3.29336	0.670882
ENSG00000251393	AC005280.1	3.29333	0.670766
ENSG00000216099	MIR889	3.29331	0.670649
ENSG00000261544	AC011939.2	3.29329	0.670533
ENSG00000279294	AC092135.1	3.29326	0.670417
ENSG00000274478	AC009154.2	3.29324	0.670301
ENSG00000264739	AC093484.2	3.29323	0.670239
ENSG00000259349	AC011921.1	3.29322	0.670178
ENSG00000279035	AC022211.4	3.2932	0.670116
ENSG00000262172	AC116025.2	3.29319	0.670055
ENSG00000206674	RNU6-945P	3.29318	0.669993
ENSG00000269526	ERVV-1	3.29317	0.669931
ENSG00000176177	ENTHD1	3.29315	0.66987
ENSG00000200683	RNU6-379P	3.29314	0.669822
ENSG00000221083	RF00599	3.29313	0.669774
ENSG00000232335	AL354864.1	3.29312	0.669726
ENSG00000185668	POU3F1	3.29311	0.669678
ENSG00000222378	RNA5SP44	3.29311	0.66963
ENSG00000226133	AL356289.1	3.2931	0.669583
ENSG00000206627	RNU6-969P	3.29309	0.669535
ENSG00000226147	TUBBP10	3.29308	0.669487
ENSG00000263526	MIR378G	3.29307	0.669439
ENSG00000143125	PROK1	3.29306	0.669391
ENSG00000143105	KCNA10	3.29305	0.669343
ENSG00000235299	MRPL53P1	3.29304	0.669296
ENSG00000244619	AC243547.1	3.29303	0.669248
ENSG00000213226	AC242426.1	3.29302	0.6692
ENSG00000253047	RF00561	3.29301	0.669153
ENSG00000185860	CCDC190	3.293	0.66913
ENSG00000236327	AL831737.1	3.293	0.669105
ENSG00000253042	RF00156	3.293	0.669096
ENSG00000186440	OR6P1	3.29299	0.66907
ENSG00000236779	AL512306.1	3.29299	0.669062
ENSG00000270361	AL451085.1	3.29299	0.669057
ENSG00000284299	AL590132.1	3.29298	0.669028
ENSG00000229953	AL590666.2	3.29298	0.66901
ENSG00000228625	AL451047.1	3.29298	0.668994
ENSG00000230841	RPL23AP15	3.29297	0.66896
ENSG00000162727	OR2M5	3.29296	0.668926
ENSG00000264010	MIR4429	3.29296	0.668898
ENSG00000237633	AC104623.1	3.29295	0.668871
ENSG00000227133	AC011742.1	3.29295	0.668844
ENSG00000264071	RN7SL531P	3.29294	0.668817
ENSG00000180178	FAR2P1	3.29294	0.66879
ENSG00000240253	FAR2P3	3.29293	0.668763
ENSG00000213197	AC012066.1	3.29292	0.668736
ENSG00000201813	RNU6-915P	3.29292	0.668709
ENSG00000225124	RPL23AP36	3.2929	0.668604
ENSG00000251982	RN7SKP43	3.29288	0.6685
ENSG00000241409	AC064852.1	3.29286	0.668396
ENSG00000264676	RN7SL204P	3.29283	0.668292
ENSG00000225026	AC091492.1	3.29281	0.668188
ENSG00000236380	VENTXP7	3.29279	0.668084
ENSG00000227339	THRAP3P1	3.29277	0.66798
ENSG00000226302	AC122683.1	3.29275	0.667876
ENSG00000252409	RF00602	3.29273	0.667772
ENSG00000227245	AC092042.1	3.29271	0.667669
ENSG00000232455	LARS2-AS1	3.29269	0.667565
ENSG00000242983	CABYRP1	3.29267	0.667462
ENSG00000242767	ZBTB20-AS4	3.29264	0.667358
ENSG00000285631	AC097105.1	3.29263	0.667291
ENSG00000249691	AC026117.1	3.29262	0.667224
ENSG00000250170	RASA2-IT1	3.2926	0.667156
ENSG00000241544	LINC02029	3.29259	0.667089
ENSG00000231724	AC112907.1	3.29258	0.667022
ENSG00000249171	AC021192.1	3.29256	0.666954
ENSG00000216324	AL049697.2	3.29255	0.666889
ENSG00000248397	LINC00498	3.29255	0.666887
ENSG00000275339	Z99129.1	3.29254	0.666868
ENSG00000277973	AL138828.2	3.29254	0.666847
ENSG00000216621	AL583835.2	3.29254	0.666826
ENSG00000150625	GPM6A	3.29253	0.66682
ENSG00000212336	RNA5SP210	3.29253	0.666817
ENSG00000229380	AC147651.1	3.29253	0.666806
ENSG00000218823	PAPOLB	3.29253	0.666785
ENSG00000229154	KCNQ5-AS1	3.29252	0.666744
ENSG00000136267	DGKB	3.29251	0.666721
ENSG00000251476	MTCO1P31	3.29251	0.66671
ENSG00000219163	HMGB1P20	3.2925	0.666671
ENSG00000122548	KIAA0087	3.2925	0.666657
ENSG00000260515	AC034229.2	3.29249	0.666599
ENSG00000273542	HIST1H4K	3.29249	0.666598
ENSG00000242435	UPK3BP1	3.29249	0.666594
ENSG00000222024	AC004945.1	3.29247	0.66653
ENSG00000228259	AC136604.1	3.29247	0.666525
ENSG00000278900	AC139792.2	3.29247	0.666489
ENSG00000224134	AC004866.2	3.29246	0.666466
ENSG00000270978	AC091982.2	3.29246	0.666452
ENSG00000235450	AC079760.1	3.29245	0.666403
ENSG00000285420	AC011342.1	3.29244	0.666379
ENSG00000279995	AC139792.3	3.29244	0.666379
ENSG00000236848	RPL23AP95	3.29244	0.666339
ENSG00000277866	AC022106.2	3.29243	0.666305
ENSG00000280439	AC004836.1	3.29242	0.666276
ENSG00000250687	AC146944.2	3.29242	0.666268
ENSG00000128610	FEZF1	3.29242	0.666242
ENSG00000249363	AC011411.1	3.29241	0.666232
ENSG00000240790	AC073934.1	3.29241	0.666208
ENSG00000106018	VIPR2	3.2924	0.666175
ENSG00000272154	AC244517.2	3.2924	0.666159
ENSG00000214890	AC020937.1	3.2924	0.666158
ENSG00000272255	AC113361.1	3.29238	0.666085
ENSG00000237490	RPS27AP17	3.29238	0.666055
ENSG00000241243	RN7SL629P	3.29238	0.666048
ENSG00000248295	DDX43P1	3.29237	0.666012
ENSG00000249433	AC008628.1	3.29235	0.665938
ENSG00000187268	FAM9C	3.29235	0.665935
ENSG00000214124	SNRPEP9	3.29233	0.665815
ENSG00000102145	GATA1	3.2923	0.665695
ENSG00000239577	RN7SL388P	3.29228	0.665575
ENSG00000202024	RNU6-934P	3.29227	0.665536
ENSG00000131721	RHOXF2	3.29226	0.665496
ENSG00000213468	FIRRE	3.29225	0.665457
ENSG00000277215	SPANXA2-OT1	3.29224	0.665417
ENSG00000274988	MIR6876	3.29224	0.665378
ENSG00000215179	MAPK6P4	3.29223	0.665338
ENSG00000182674	KCNB2	3.29222	0.665299
ENSG00000260838	AC022893.2	3.29221	0.665259
ENSG00000254060	AC022778.1	3.2922	0.66522
ENSG00000221176	MIR1207	3.2922	0.665215
ENSG00000182759	MAFA	3.2922	0.665211
ENSG00000120211	INSL4	3.2922	0.665206
ENSG00000229611	AL354707.2	3.2922	0.665202
ENSG00000147869	CER1	3.2922	0.665197
ENSG00000233111	RAB1C	3.2922	0.665193
ENSG00000227257	AL158827.1	3.2922	0.665188
ENSG00000232387	SKA2P1	3.29218	0.665124
ENSG00000232381	OR52U1P	3.29217	0.66506
ENSG00000165973	NELL1	3.29216	0.664995
ENSG00000254877	AP001636.2	3.29214	0.664931
ENSG00000229386	OR8B9P	3.29214	0.664914
ENSG00000229183	PGA4	3.29213	0.664867
ENSG00000181518	OR8D4	3.29212	0.664838
ENSG00000196119	OR8A1	3.29212	0.66481
ENSG00000256116	AP001453.1	3.29212	0.664802
ENSG00000160683	CXCR5	3.29211	0.664762
ENSG00000275948	RF01684	3.2921	0.664738
ENSG00000229240	LINC00710	3.2921	0.664705
ENSG00000226645	AP006216.1	3.29209	0.664686
ENSG00000256568	AP002761.2	3.29209	0.664674
ENSG00000137634	NXPE4	3.29208	0.66461
ENSG00000234296	AL390961.1	3.29208	0.664601
ENSG00000231976	FAM238B	3.29205	0.664497
ENSG00000235843	AL390961.2	3.29203	0.664392
ENSG00000206605	RNU6-946P	3.29201	0.664288
ENSG00000256797	KLRF2	3.29199	0.664191
ENSG00000177291	GJD4	3.29199	0.664184
ENSG00000057294	PKP2	3.29198	0.664149
ENSG00000257105	AC006581.1	3.29198	0.664126
ENSG00000257907	EEF1A1P17	3.29197	0.664106
ENSG00000272319	AL022345.1	3.29197	0.66408
ENSG00000257925	AC008083.1	3.29196	0.664064
ENSG00000283867	MIR1307	3.29196	0.66406
ENSG00000278399	AC026120.1	3.29195	0.664022
ENSG00000270623	SPCS2P2	3.29195	0.663995
ENSG00000205056	LINC02397	3.29195	0.663979
ENSG00000227877	MRLN	3.29194	0.663976
ENSG00000264295	MIR3922	3.29194	0.663937
ENSG00000231829	AL157834.1	3.29194	0.663929
ENSG00000111783	RFX4	3.29193	0.663894
ENSG00000270421	AC022022.2	3.29192	0.663872
ENSG00000273124	AL365434.2	3.29192	0.663863
ENSG00000266370	MIR3657	3.29192	0.663852
ENSG00000206855	RNU6-571P	3.29192	0.663847
ENSG00000233163	RPS12P17	3.29191	0.663822
ENSG00000183273	CCDC60	3.29191	0.66381
ENSG00000201548	RF00019	3.29191	0.663797
ENSG00000275967	MIR6880	3.2919	0.663767
ENSG00000279065	AL138688.1	3.2919	0.663748
ENSG00000279135	AL512652.2	3.29189	0.663728
ENSG00000284584	MIR5006	3.29189	0.663708
ENSG00000206962	RNU6-74P	3.29188	0.663689
ENSG00000231473	RB1-DT	3.29188	0.663669
ENSG00000227714	MTND6P18	3.29188	0.663649
ENSG00000226134	AL359502.1	3.29187	0.66363
ENSG00000277942	MIR8075	3.29187	0.66361
ENSG00000283290	RF00026	3.29186	0.663591
ENSG00000258418	AL352977.1	3.29185	0.663529
ENSG00000259055	AL591770.1	3.29184	0.663468
ENSG00000258930	AC005230.1	3.29183	0.663407
ENSG00000202270	SNORD114-12	3.29181	0.663346
ENSG00000207993	MIR134	3.2918	0.663285
ENSG00000176753	C15orf56	3.29179	0.663224
ENSG00000227973	PIN4P1	3.29178	0.66321
ENSG00000206957	RF00019	3.29178	0.663197
ENSG00000259240	MIR4713HG	3.29178	0.663184
ENSG00000240874	AC025271.1	3.29178	0.663171
ENSG00000206781	RF00019	3.29177	0.663158
ENSG00000259282	SPATA8-AS1	3.29177	0.663144
ENSG00000276984	AL023881.1	3.29177	0.663131
ENSG00000279490	AC109446.4	3.29176	0.663117
ENSG00000257527	AC126755.3	3.29176	0.663104
ENSG00000259897	FRG2JP	3.29176	0.66309
ENSG00000260042	AC025810.1	3.29176	0.663076
ENSG00000159723	AGRP	3.29175	0.663063
ENSG00000208017	MIR140	3.29175	0.663049
ENSG00000279591	AC002044.2	3.29175	0.663036
ENSG00000276408	AC025287.2	3.29173	0.662971
ENSG00000232190	LINC02181	3.29172	0.662906
ENSG00000271029	AC135178.6	3.29171	0.662841
ENSG00000264148	AC138207.3	3.29169	0.662776
ENSG00000202100	RF00019	3.29168	0.662711
ENSG00000283417	AC024614.4	3.29167	0.662646
ENSG00000272763	AC103702.2	3.29165	0.66255
ENSG00000228809	AL034428.1	3.29163	0.662501
ENSG00000252685	RNU6-928P	3.29162	0.662454
ENSG00000233347	ERP29P1	3.29162	0.662442
ENSG00000273669	AC015819.1	3.29162	0.662426
ENSG00000077009	NMRK2	3.29161	0.662383
ENSG00000279020	C18orf15	3.2916	0.662358
ENSG00000071991	CDH19	3.2916	0.662351
ENSG00000269807	AC007292.3	3.2916	0.662324
ENSG00000267028	TCF4-AS1	3.29159	0.662276
ENSG00000267389	AC006504.4	3.29158	0.662265
ENSG00000266954	AP001010.1	3.29158	0.662263
ENSG00000268621	IGFL2-AS1	3.29157	0.662207
ENSG00000266905	AC114684.1	3.29157	0.662201
ENSG00000199636	RF00019	3.29156	0.662167
ENSG00000197588	KLKP1	3.29156	0.662148
ENSG00000270112	AC090241.2	3.29156	0.662126
ENSG00000266640	MIR4754	3.29155	0.662089
ENSG00000276486	AC022960.3	3.29154	0.662072
ENSG00000283514	MIR3975	3.29154	0.662051
ENSG00000272682	AC004471.2	3.29154	0.66203
ENSG00000280406	AC104985.3	3.29152	0.661976
ENSG00000278292	RFPL4AP6	3.29152	0.661972
ENSG00000227117	HORMAD2-AS1	3.29152	0.661962
ENSG00000237129	MTCYBP34	3.29152	0.661952
ENSG00000226115	AP001476.2	3.29152	0.661943
ENSG00000248559	AC109454.2	3.29055	0.0299151
ENSG00000283696	AL592295.4	3.23902	0.0361054
ENSG00000255342	AP000926.1	3.22945	0.00747215
ENSG00000227586	RPS26P39	3.21939	0.588883
ENSG00000229455	RPS10P18	3.21939	0.588824
ENSG00000203867	RBM20	3.21939	0.588812
ENSG00000224438	RPL23AP14	3.21939	0.588764
ENSG00000199407	RNA5SP301	3.21939	0.58874
ENSG00000275769	AC068792.1	3.21938	0.588704
ENSG00000254880	PKNOX2-AS1	3.21938	0.588668
ENSG00000200814	RNU6-595P	3.21938	0.588645
ENSG00000226627	SHANK2-AS1	3.21938	0.588596
ENSG00000273552	AL136439.1	3.21938	0.588585
ENSG00000202429	RNU4-48P	3.21938	0.588578
ENSG00000279423	AL445363.3	3.21938	0.588526
ENSG00000213409	C1QBPP2	3.21938	0.588524
ENSG00000224121	ATG12P2	3.21938	0.588523
ENSG00000235840	AC012363.2	3.21938	0.58852
ENSG00000285766	AC092042.4	3.21938	0.588468
ENSG00000258753	AL359792.1	3.21938	0.588466
ENSG00000214842	RAD51AP2	3.21938	0.588462
ENSG00000256944	AP003721.3	3.21938	0.588452
ENSG00000273176	AL008635.1	3.21938	0.588417
ENSG00000239119	RNU7-119P	3.21938	0.588413
ENSG00000120055	C10orf95	3.21938	0.588408
ENSG00000226772	AL021393.1	3.21938	0.588407
ENSG00000244691	RPL10AP1	3.21938	0.588407
ENSG00000270104	AL670729.3	3.21938	0.588404
ENSG00000240160	RN7SL263P	3.21938	0.588397
ENSG00000234764	E2F6P1	3.21937	0.588387
ENSG00000111796	KLRB1	3.21937	0.588384
ENSG00000134827	TCN1	3.21937	0.58838
ENSG00000105647	PIK3R2	3.21937	0.588377
ENSG00000278673	AC136352.4	3.21937	0.588376
ENSG00000174837	ADGRE1	3.21937	0.588367
ENSG00000279993	AC078925.3	3.21937	0.588361
ENSG00000114124	GRK7	3.21937	0.588358
ENSG00000087495	PHACTR3	3.21937	0.588357
ENSG00000241818	AC123768.1	3.21937	0.588347
ENSG00000235820	AL109935.1	3.21937	0.588347
ENSG00000231804	AL353748.1	3.21937	0.588347
ENSG00000231507	LINC01353	3.21937	0.588346
ENSG00000280205	AC009716.2	3.21937	0.588337
ENSG00000199477	SNORA31	3.21937	0.588337
ENSG00000267051	AP005229.1	3.21937	0.588327
ENSG00000200394	SNORA38B	3.21937	0.588321
ENSG00000240280	TCAM1P	3.21937	0.588314
ENSG00000277763	AL138995.1	3.21937	0.588313
ENSG00000181109	OR52P1P	3.21937	0.588308
ENSG00000252887	RNU6-430P	3.21937	0.588308
ENSG00000252581	RNU6-1098P	3.21937	0.588303
ENSG00000230447	CTF2P	3.21937	0.588301
ENSG00000248540	AC010931.2	3.21937	0.588295
ENSG00000259299	AC061965.1	3.21937	0.58829
ENSG00000237249	Z99127.3	3.21937	0.588288
ENSG00000259467	NDUFAF4P1	3.21937	0.588288
ENSG00000283463	HSFX4	3.21937	0.588285
ENSG00000231458	RNASEH1P2	3.21937	0.588266
ENSG00000249784	SCARNA22	3.21937	0.588248
ENSG00000264273	AC107982.2	3.21937	0.588242
ENSG00000251148	AL158068.2	3.21937	0.588236
ENSG00000230081	HSPE1P28	3.21937	0.588236
ENSG00000227673	AL162734.1	3.21937	0.58823
ENSG00000251687	AC104791.1	3.21937	0.588224
ENSG00000101958	GLRA2	3.21937	0.588224
ENSG00000233354	LINC00028	3.21937	0.588219
ENSG00000243417	AC023424.2	3.21937	0.588211
ENSG00000249743	AC116345.1	3.21937	0.588199
ENSG00000251720	RNU7-123P	3.21937	0.588195
ENSG00000285703	AL021918.3	3.21937	0.588187
ENSG00000238211	POLR2LP1	3.21937	0.588175
ENSG00000016602	CLCA4	3.21937	0.588172
ENSG00000165091	TMC1	3.21937	0.588163
ENSG00000271304	DPRXP2	3.21937	0.588163
ENSG00000227436	FCF1P1	3.21937	0.588162
ENSG00000095970	TREM2	3.21937	0.588151
ENSG00000231881	AL109615.2	3.21937	0.588139
ENSG00000275930	RF00019	3.21937	0.588127
ENSG00000226205	AC007790.1	3.21937	0.588114
ENSG00000221858	OR2A12	3.21937	0.588102
ENSG00000214097	SMCO1	3.21937	0.5881
ENSG00000233367	AL133480.1	3.21937	0.588097
ENSG00000240143	AL023653.1	3.21937	0.58809
ENSG00000253678	AC104964.1	3.21937	0.588078
ENSG00000238966	RF01169	3.21937	0.588066
ENSG00000253923	AP002981.1	3.21937	0.588054
ENSG00000254000	AC090753.1	3.21936	0.588042
ENSG00000275340	FGD5P1	3.21936	0.588039
ENSG00000227730	MTND6P5	3.21936	0.58803
ENSG00000240991	RPL23AP67	3.21936	0.58801
ENSG00000199088	MIR379	3.21936	0.587978
ENSG00000224675	AC009227.1	3.21936	0.587977
ENSG00000261441	AC124068.2	3.21936	0.587947
ENSG00000256084	AC092112.1	3.21936	0.587945
ENSG00000273442	AC006946.3	3.21936	0.587916
ENSG00000225496	AC104651.1	3.21936	0.587916
ENSG00000090104	RGS1	3.21936	0.587885
ENSG00000265366	GLUD1P2	3.21936	0.58788
ENSG00000159173	TNNI1	3.21936	0.587854
ENSG00000225192	ZNF33BP1	3.21936	0.587816
ENSG00000234394	AL353608.3	3.21936	0.587751
ENSG00000235436	DPY19L2P4	3.21935	0.587686
ENSG00000218896	TUBB8P2	3.21935	0.587621
ENSG00000214676	RPL9P16	3.21935	0.587557
ENSG00000199169	MIR367	3.21935	0.587492
ENSG00000252174	RNU7-18P	3.21935	0.587427
ENSG00000231035	RPL7L1P9	3.21934	0.587362
ENSG00000260171	AC008269.2	3.21934	0.587297
ENSG00000200985	RNA5SP493	3.21934	0.587287
ENSG00000230650	AC140479.2	3.21934	0.587269
ENSG00000285155	AC092153.1	3.21934	0.587251
ENSG00000244301	AOX3P	3.21934	0.587232
ENSG00000263388	AC002347.2	3.21934	0.587222
ENSG00000258711	AL358334.2	3.21934	0.587156
ENSG00000228280	AL731568.1	3.21934	0.587091
ENSG00000271218	AL033384.2	3.21934	0.587026
ENSG00000284952	AC104472.3	3.21933	0.58696
ENSG00000244171	PBX2P1	3.21933	0.586895
ENSG00000272754	AL133245.1	3.21933	0.58683
ENSG00000226496	LINC00323	3.21933	0.586764
ENSG00000237977	EIF4HP2	3.21933	0.586699
ENSG00000264186	SNRPCP4	3.21932	0.586633
ENSG00000181291	TMEM132E	3.21932	0.586568
ENSG00000225727	AL139184.1	3.21932	0.586502
ENSG00000256588	AC027544.2	3.21932	0.586437
ENSG00000229276	REV3L-IT1	3.21932	0.586371
ENSG00000252010	SCARNA5	3.21931	0.586306
ENSG00000124019	FAM124B	3.21931	0.58624
ENSG00000131409	LRRC4B	3.21931	0.586175
ENSG00000181374	CCL13	3.21931	0.586109
ENSG00000224764	AL353768.1	3.21931	0.586043
ENSG00000197852	INKA2	3.2193	0.585977
ENSG00000225913	AL138767.3	3.2193	0.585912
ENSG00000251175	AC008243.1	3.2193	0.585846
ENSG00000198099	ADH4	3.2193	0.58578
ENSG00000226383	LINC01876	3.2193	0.585696
ENSG00000250794	ALG1L12P	3.21929	0.585612
ENSG00000224414	AC010886.1	3.2055	0.133274
ENSG00000239419	RN7SL535P	3.18654	0.121459
ENSG00000227176	AC092641.1	3.15027	0.054331
ENSG00000146666	LINC00525	3.14652	0.675891
ENSG00000180815	MAP3K15	3.1465	0.675961
ENSG00000058404	CAMK2B	3.1465	0.675979
ENSG00000238288	MTND3P23	3.14649	0.676031
ENSG00000217488	AL356057.1	3.14648	0.676068
ENSG00000229105	ASTN2-AS1	3.14648	0.676101
ENSG00000235301	HLA-Z	3.14647	0.676156
ENSG00000244411	KRTAP5-7	3.14646	0.67617
ENSG00000136305	CIDEB	3.14645	0.67624
ENSG00000242683	RPL12P21	3.14645	0.676244
ENSG00000258993	AL352979.3	3.14644	0.67631
ENSG00000285361	AL844170.1	3.14643	0.676332
ENSG00000140557	ST8SIA2	3.14643	0.676379
ENSG00000265261	AC027575.1	3.14642	0.67642
ENSG00000102924	CBLN1	3.14641	0.676449
ENSG00000260392	AC090518.1	3.1464	0.676509
ENSG00000260410	AC040169.2	3.1464	0.676518
ENSG00000142549	IGLON5	3.14639	0.676588
ENSG00000231906	AC016397.1	3.14639	0.676597
ENSG00000199672	RNU4-21P	3.14637	0.676657
ENSG00000232466	AL356133.1	3.14637	0.676685
ENSG00000266738	MIR4757	3.14636	0.676726
ENSG00000279306	AL139288.1	3.14635	0.676774
ENSG00000232994	RPL7P14	3.14635	0.676796
ENSG00000238141	BRWD1-AS1	3.14634	0.676862
ENSG00000253008	MIR2355	3.14634	0.676865
ENSG00000229271	AC091493.1	3.14632	0.676934
ENSG00000266975	FARSA-AS1	3.14632	0.676951
ENSG00000277118	RF00017	3.14631	0.677004
ENSG00000242182	RN7SL745P	3.1463	0.677039
ENSG00000248966	BCLAF1P1	3.1463	0.677073
ENSG00000224729	PCOLCE-AS1	3.14629	0.677128
ENSG00000251670	AC113346.2	3.14629	0.677142
ENSG00000270761	AL355353.1	3.14627	0.677211
ENSG00000240729	AC146507.2	3.14627	0.677217
ENSG00000237738	RNF216-IT1	3.14626	0.67728
ENSG00000251939	RNU6-1278P	3.14626	0.677305
ENSG00000252929	RNU6-218P	3.14625	0.677349
ENSG00000201852	RNU6-702P	3.14624	0.677394
ENSG00000164744	SUN3	3.14624	0.677418
ENSG00000274356	AL355987.5	3.14622	0.677483
ENSG00000172014	ANKRD20A4	3.14622	0.677487
ENSG00000163202	LCE3D	3.14621	0.677548
ENSG00000283415	AC087280.2	3.14621	0.677556
ENSG00000276176	MIR6090	3.14621	0.677572
ENSG00000243051	RN7SL269P	3.1462	0.67761
ENSG00000264553	MIR4257	3.1462	0.677623
ENSG00000150783	TEX12	3.1462	0.677625
ENSG00000205325	AC005863.1	3.14619	0.677661
ENSG00000261024	GS1-279B7.1	3.14619	0.677672
ENSG00000273760	AC245041.1	3.14619	0.677693
ENSG00000235988	AC245100.5	3.14618	0.677698
ENSG00000235748	SEPT14P12	3.14618	0.677734
ENSG00000257732	AC089983.1	3.14617	0.677762
ENSG00000228988	AL353771.1	3.14617	0.677773
ENSG00000226235	LEMD1-AS1	3.14617	0.677796
ENSG00000257097	CLIP1-AS1	3.14616	0.677831
ENSG00000221203	MIR1262	3.14616	0.677848
ENSG00000237605	AL591846.2	3.14616	0.677858
ENSG00000256810	AC078925.1	3.14615	0.6779
ENSG00000252282	RNU6-1089P	3.14614	0.67792
ENSG00000223416	RPS26P15	3.14614	0.677923
ENSG00000270632	AL356575.1	3.14614	0.677968
ENSG00000225649	AC064875.1	3.14613	0.677981
ENSG00000186094	AGBL4	3.14613	0.677998
ENSG00000276524	AC010999.2	3.14612	0.678037
ENSG00000252756	RNU6-577P	3.14612	0.678043
ENSG00000234593	KAZN-AS1	3.14612	0.678074
ENSG00000229695	AC011242.1	3.14611	0.678105
ENSG00000271626	AC104763.2	3.14611	0.678105
ENSG00000275869	AC136612.1	3.1461	0.678149
ENSG00000231054	AC093833.1	3.1461	0.678166
ENSG00000108878	CACNG1	3.1461	0.678174
ENSG00000201812	RNA5SP488	3.14609	0.678224
ENSG00000237887	RPL23AP32	3.14609	0.678228
ENSG00000265692	LINC01970	3.14609	0.678242
ENSG00000235289	BRD7P6	3.14608	0.678289
ENSG00000200871	RNU6-810P	3.14608	0.6783
ENSG00000242550	SERPINB10	3.14607	0.678311
ENSG00000230836	LINC01293	3.14607	0.678351
ENSG00000268015	AC010320.2	3.14606	0.678375
ENSG00000252408	RF00212	3.14606	0.678379
ENSG00000235644	RPL10P5	3.14605	0.678412
ENSG00000268289	AC020908.1	3.14605	0.67844
ENSG00000265879	MIR4748	3.14605	0.67845
ENSG00000229774	AC018866.1	3.14604	0.678474
ENSG00000283296	MIR4256	3.14604	0.6785
ENSG00000183186	C2CD4C	3.14603	0.678526
ENSG00000201470	RNY4P7	3.14603	0.678535
ENSG00000285570	AL590666.4	3.14603	0.67856
ENSG00000224553	AC008065.1	3.14602	0.678596
ENSG00000259723	AL354993.2	3.14602	0.678602
ENSG00000162913	OBSCN-AS1	3.14602	0.678621
ENSG00000207178	RNU6-1122P	3.14601	0.678658
ENSG00000232358	AL050404.1	3.14601	0.678677
ENSG00000237845	AL139161.2	3.14601	0.678681
ENSG00000271852	SNORD11B	3.146	0.678719
ENSG00000250151	ARPC4-TTLL3	3.146	0.678741
ENSG00000263904	AC015563.1	3.14599	0.678753
ENSG00000231254	PCED1CP	3.14599	0.67878
ENSG00000206815	RNU6-483P	3.14598	0.678801
ENSG00000229980	TOB1-AS1	3.14598	0.678829
ENSG00000226276	AC093382.1	3.14598	0.678841
ENSG00000213371	NAP1L1P3	3.14597	0.678861
ENSG00000230432	AC114803.1	3.14597	0.678903
ENSG00000250751	AC015795.1	3.14597	0.678904
ENSG00000250271	AC068647.2	3.14596	0.678921
ENSG00000229525	AC053503.2	3.14595	0.678964
ENSG00000265315	RN7SL199P	3.14595	0.67898
ENSG00000249779	AC106800.2	3.14595	0.678981
ENSG00000263828	MIR4439	3.14594	0.679025
ENSG00000171540	OTP	3.14594	0.679041
ENSG00000275238	MIR4734	3.14594	0.679056
ENSG00000222007	AC064874.1	3.14593	0.679086
ENSG00000217746	AL096800.1	3.14593	0.679101
ENSG00000252707	RNU11-2P	3.14592	0.679132
ENSG00000234325	MRPS10P2	3.14592	0.679147
ENSG00000255122	AC068587.2	3.14592	0.679161
ENSG00000236732	AC094019.1	3.14591	0.679208
ENSG00000262815	AC087501.2	3.14591	0.679208
ENSG00000253535	AC120193.1	3.14591	0.679221
ENSG00000252980	RNU6-367P	3.1459	0.679268
ENSG00000252164	RNA5SP282	3.1459	0.679281
ENSG00000275995	AC109809.1	3.1459	0.679284
ENSG00000265078	RN7SL664P	3.14589	0.679329
ENSG00000230782	AL807761.4	3.14589	0.679341
ENSG00000270919	AC108451.2	3.14588	0.67936
ENSG00000272202	AC097358.2	3.14588	0.67939
ENSG00000255151	GLYATL1B	3.14588	0.679401
ENSG00000259532	AC009269.2	3.14587	0.679436
ENSG00000202428	RNU6-108P	3.14587	0.679451
ENSG00000254727	PTP4A1P6	3.14587	0.67946
ENSG00000244674	RPS3AP15	3.14586	0.679512
ENSG00000259591	AC022898.1	3.14586	0.679512
ENSG00000254949	GNG5P3	3.14585	0.67952
ENSG00000172971	UNC93B3	3.14584	0.679572
ENSG00000207438	RF00019	3.14584	0.67958
ENSG00000213176	RPL13P6	3.14584	0.679589
ENSG00000207310	RNU6-1127P	3.14583	0.679633
ENSG00000285627	AC005343.1	3.14583	0.679639
ENSG00000207934	MIR654	3.14583	0.679665
ENSG00000257629	AC006199.1	3.14582	0.679699
ENSG00000180767	CHST13	3.14582	0.679712
ENSG00000259020	AL049872.1	3.14581	0.679741
ENSG00000258531	BANF1P1	3.14581	0.679758
ENSG00000200389	RNU6-509P	3.14581	0.679791
ENSG00000259062	ACTN1-AS1	3.1458	0.679818
ENSG00000237787	C3orf79	3.14579	0.67987
ENSG00000252763	RNU2-31P	3.14578	0.679949
ENSG00000231384	AC007919.2	3.14576	0.680027
ENSG00000233303	XXYLT1-AS1	3.14575	0.680106
ENSG00000251603	AC092611.2	3.14573	0.680184
ENSG00000248601	AC116634.1	3.14572	0.680263
ENSG00000242882	RPL5P11	3.14571	0.680341
ENSG00000251656	PRELID3BP5	3.14569	0.68042
ENSG00000241230	RN7SL801P	3.14568	0.680498
ENSG00000250961	AC025470.2	3.14566	0.680576
ENSG00000196302	AC146944.1	3.14565	0.680654
ENSG00000207333	RNU6-680P	3.14564	0.680732
ENSG00000260871	AC093510.2	3.14562	0.68081
ENSG00000251409	AC008592.4	3.14561	0.680888
ENSG00000243333	RN7SL174P	3.14559	0.680966
ENSG00000253298	LINC01845	3.14558	0.681044
ENSG00000249849	AC138819.1	3.14557	0.681121
ENSG00000201523	RNA5SP205	3.14555	0.681199
ENSG00000220771	BOLA2P3	3.14554	0.681277
ENSG00000276368	HIST1H2AJ	3.14553	0.681354
ENSG00000273870	AL138721.1	3.14551	0.681431
ENSG00000218521	AL589655.1	3.1455	0.681509
ENSG00000112212	TSPO2	3.14548	0.681586
ENSG00000183239	AL109615.1	3.14547	0.681663
ENSG00000112238	PRDM13	3.14546	0.68174
ENSG00000187772	LIN28B	3.14544	0.681817
ENSG00000233908	AL359711.1	3.14543	0.681894
ENSG00000244158	Z84488.1	3.14542	0.681971
ENSG00000232131	NCOA7-AS1	3.1454	0.682048
ENSG00000238059	HSPE1P21	3.14539	0.682125
ENSG00000226571	AL592429.2	3.14537	0.682201
ENSG00000284914	AL121935.2	3.14536	0.682278
ENSG00000277327	SPDYE20P	3.14535	0.682354
ENSG00000200446	RNU6-1085P	3.14533	0.682431
ENSG00000213717	AC004692.1	3.14532	0.682507
ENSG00000235955	CICP20	3.14531	0.682584
ENSG00000237760	AC023669.2	3.14529	0.68266
ENSG00000170419	VSTM2A	3.14528	0.682736
ENSG00000231394	AC099681.2	3.14527	0.682812
ENSG00000238391	RNA5SP233	3.14525	0.682892
ENSG00000243144	AC079760.2	3.14524	0.682971
ENSG00000273138	AC005021.1	3.14522	0.68305
ENSG00000167011	NAT16	3.14521	0.683129
ENSG00000223886	AC073073.1	3.1452	0.683208
ENSG00000227948	AC003989.1	3.14518	0.683288
ENSG00000238590	RNU7-54P	3.14517	0.683366
ENSG00000223189	RNU6-177P	3.14515	0.683445
ENSG00000201109	RNA5SP245	3.14514	0.683524
ENSG00000261842	AC073314.1	3.14513	0.683603
ENSG00000234210	AC006372.3	3.14511	0.683681
ENSG00000230020	NHS-AS1	3.1451	0.68376
ENSG00000204363	SPANXN5	3.14509	0.683818
ENSG00000215197	PGAM4P1	3.14508	0.683877
ENSG00000237475	RPL7P53	3.14507	0.683935
ENSG00000214628	NDUFB5P2	3.14506	0.683994
ENSG00000184647	PRSS55	3.14505	0.684052
ENSG00000241511	RPS15AP24	3.14504	0.68411
ENSG00000254432	AC113143.1	3.14503	0.684169
ENSG00000253302	STAU2-AS1	3.14502	0.684227
ENSG00000147588	PMP2	3.14501	0.684285
ENSG00000253292	MIOXP1	3.145	0.684343
ENSG00000253525	AC104966.1	3.14499	0.684401
ENSG00000254041	AC021546.1	3.14498	0.684459
ENSG00000236511	LINC01231	3.14497	0.684517
ENSG00000283647	AL512643.1	3.14496	0.684575
ENSG00000234297	AL592293.2	3.14495	0.684633
ENSG00000278077	AL591926.9	3.14494	0.684691
ENSG00000278068	AL136317.3	3.14493	0.684748
ENSG00000165092	ALDH1A1	3.14491	0.684811
ENSG00000238110	AL353572.2	3.1449	0.684873
ENSG00000239590	OR1J4	3.14489	0.684936
ENSG00000234156	AL162254.1	3.14488	0.684998
ENSG00000227640	SOX21-AS1	3.14488	0.685029
ENSG00000200554	RNU6-1020P	3.14487	0.68506
ENSG00000234445	FGF14-AS1	3.14487	0.685086
ENSG00000261446	LINC00559	3.14486	0.685101
ENSG00000184698	OR51M1	3.14486	0.685123
ENSG00000211870	TRAJ19	3.14486	0.685142
ENSG00000252695	MIR2276	3.14485	0.685174
ENSG00000222162	RN7SKP151	3.14485	0.685185
ENSG00000273618	AL135999.2	3.14485	0.685199
ENSG00000255655	AC007570.1	3.14484	0.685247
ENSG00000254408	OR4A1P	3.14484	0.685247
ENSG00000207440	RNU6-541P	3.14484	0.685256
ENSG00000255199	GTF2IP11	3.14483	0.685309
ENSG00000252919	RF00019	3.14483	0.685313
ENSG00000257859	CASC18	3.14483	0.685319
ENSG00000243038	AL117692.1	3.14482	0.685369
ENSG00000256403	AP003785.1	3.14482	0.685371
ENSG00000180116	C12orf40	3.14481	0.685392
ENSG00000259079	AC005476.1	3.14481	0.685426
ENSG00000254522	AP001767.1	3.14481	0.685433
ENSG00000221439	RNU4ATAC16P	3.1448	0.685465
ENSG00000258871	AC004828.1	3.1448	0.685483
ENSG00000278892	AP002371.1	3.1448	0.685495
ENSG00000233340	AL139120.1	3.14479	0.685538
ENSG00000205669	ACOT6	3.14479	0.685539
ENSG00000207994	MIR100	3.14478	0.685557
ENSG00000258603	AC005225.2	3.14478	0.685596
ENSG00000270294	XIAPP1	3.14478	0.685611
ENSG00000224034	LINC02561	3.14477	0.685619
ENSG00000239269	RPSAP4	3.14477	0.685652
ENSG00000215227	NUTF2P5	3.14476	0.68568
ENSG00000151224	MAT1A	3.14476	0.685684
ENSG00000265279	CLUHP6	3.14476	0.685703
ENSG00000208027	MIR485	3.14476	0.685708
ENSG00000235020	AL390783.1	3.14475	0.685742
ENSG00000275512	AC007998.4	3.14475	0.685745
ENSG00000225100	DPY19L2P5	3.14475	0.685757
ENSG00000201184	RNU4-68P	3.14475	0.685765
ENSG00000278703	AC100847.1	3.14474	0.685787
ENSG00000263829	SINHCAFP1	3.14474	0.685789
ENSG00000279819	AL390318.1	3.14474	0.685804
ENSG00000259505	AC009268.1	3.14474	0.685821
ENSG00000206073	SERPINB4	3.14474	0.685829
ENSG00000204437	CTSLP6	3.14474	0.68583
ENSG00000199535	RNA5SP305	3.14473	0.685865
ENSG00000166342	NETO1	3.14473	0.685871
ENSG00000264475	AP005062.1	3.14473	0.685875
ENSG00000260648	AC020658.3	3.14473	0.685877
ENSG00000233313	HMGA1P5	3.14472	0.685903
ENSG00000233896	PDYN-AS1	3.14472	0.685913
ENSG00000231148	HMGB1P7	3.14472	0.685927
ENSG00000259738	ZNF444P1	3.14472	0.685933
ENSG00000273555	MIR6812	3.14472	0.685954
ENSG00000201239	RF00019	3.14471	0.68596
ENSG00000229227	AL356056.1	3.14471	0.685977
ENSG00000215184	RPS12P16	3.14471	0.685988
ENSG00000270490	AC110048.1	3.14471	0.68599
ENSG00000276786	BX640515.1	3.14471	0.685996
ENSG00000267783	AC022098.3	3.1447	0.686038
ENSG00000260152	AC113208.1	3.1447	0.686046
ENSG00000262343	AC100791.1	3.1447	0.686046
ENSG00000252532	RNU7-193P	3.1447	0.68605
ENSG00000275901	RF00017	3.14469	0.686079
ENSG00000279394	AC015871.4	3.14469	0.686102
ENSG00000262497	FAM187B2P	3.14469	0.686121
ENSG00000270714	MINOS1P2	3.14468	0.686132
ENSG00000260710	AC120498.4	3.14468	0.686158
ENSG00000267260	AC020928.1	3.14468	0.686163
ENSG00000267992	AC010605.1	3.14467	0.686204
ENSG00000260132	AL032819.1	3.14467	0.686214
ENSG00000275710	AC007485.1	3.14467	0.686217
ENSG00000206925	RF00019	3.14467	0.686246
ENSG00000140986	RPL3L	3.14466	0.68627
ENSG00000221826	PSG3	3.14466	0.686287
ENSG00000262759	MRPS21P9	3.14466	0.686303
ENSG00000264115	MIR3180-4	3.14465	0.686325
ENSG00000237452	BHMG1	3.14465	0.686329
ENSG00000269476	AC010326.2	3.14464	0.68637
ENSG00000134398	ERN2	3.14464	0.686381
ENSG00000244649	LINC02086	3.14464	0.686389
ENSG00000277690	AC023490.2	3.14464	0.686411
ENSG00000261203	AC106782.3	3.14463	0.686437
ENSG00000222585	RNA5SP494	3.14463	0.686452
ENSG00000230148	HOXB-AS1	3.14463	0.686475
ENSG00000157335	CLEC18C	3.14462	0.686493
ENSG00000186732	MPPED1	3.14462	0.686494
ENSG00000212932	RPL23AP4	3.14461	0.686535
ENSG00000272330	AC002044.1	3.14461	0.686548
ENSG00000280295	AC099811.6	3.14461	0.686561
ENSG00000252101	RNU6-758P	3.1446	0.686604
ENSG00000276810	AC244093.2	3.1446	0.686647
ENSG00000260832	AC125793.1	3.14459	0.68666
ENSG00000270832	AC092120.2	3.14458	0.686715
ENSG00000253058	RNA5SP437	3.14458	0.686733
ENSG00000262294	AC129507.2	3.14457	0.686771
ENSG00000260777	AC061975.1	3.14457	0.68682
ENSG00000243704	RN7SL105P	3.14456	0.686826
ENSG00000262495	AC012146.2	3.14455	0.686881
ENSG00000279251	AC015726.3	3.14455	0.686906
ENSG00000109047	RCVRN	3.14455	0.686937
ENSG00000199674	RNU6-862P	3.14454	0.686992
ENSG00000168148	HIST3H3	3.13598	0.0545248
ENSG00000196420	S100A5	3.12306	0.050484
ENSG00000174576	NPAS4	3.12306	0.0504584
ENSG00000235253	AC010240.2	3.10966	0.0507414
ENSG00000280062	AL031719.1	3.10956	0.0568546
ENSG00000268438	BNIP3P27	3.09466	0.056854
ENSG00000260105	AOC4P	3.08785	0.157628
ENSG00000266995	AP001542.1	3.08785	0.157618
ENSG00000207129	RNA5SP187	3.0756	0.0951267
ENSG00000248027	AP001351.1	3.05786	0.106088
ENSG00000233339	AC018878.1	3.05382	0.147052
ENSG00000117971	CHRNB4	3.01349	0.0790554
ENSG00000200591	RF00019	3.01233	0.083926
ENSG00000258741	H2AFVP1	2.99618	0.0840776
ENSG00000222095	RF00181	2.99618	0.0840731
ENSG00000204446	C9orf170	2.99541	0.0744204
ENSG00000231307	RPS3P2	2.99541	0.074413
ENSG00000229214	LINC00242	2.99541	0.0744063
ENSG00000214359	RPL18P10	2.99541	0.074395
ENSG00000227071	FOCAD-AS1	2.98117	0.0739712
ENSG00000267546	AC015802.4	2.98088	0.0718847
ENSG00000236772	AL034550.1	2.98088	0.0718567
ENSG00000104112	SCG3	2.98088	0.0718423
ENSG00000235917	MTCO2P11	2.9667	0.0778479
ENSG00000268945	AC010422.2	2.9667	0.0778603
ENSG00000265443	AC127024.3	2.9667	0.0778809
ENSG00000259155	AL591767.3	2.95178	0.07771
ENSG00000265136	AC124283.4	2.95178	0.0777229
ENSG00000201435	RNU4-24P	2.9505	0.0932198
ENSG00000261161	AC009154.1	2.9505	0.0932674
ENSG00000200769	RF00019	2.92159	0.194458
ENSG00000243498	UBA52P5	2.908	0.122053
ENSG00000122733	PHF24	2.88874	0.135012
ENSG00000205853	RFPL3S	2.88797	0.195191
ENSG00000239498	AC019211.1	2.88797	0.195134
ENSG00000251330	AC114939.1	2.86369	0.13544
ENSG00000210156	MT-TK	2.86369	0.135409
ENSG00000266933	AC005775.1	2.86222	0.103598
ENSG00000251634	AC145138.1	2.85505	0.0197926
ENSG00000271021	AC239600.1	2.84239	0.103747
ENSG00000257964	AC020612.3	2.82418	0.116159
ENSG00000105737	GRIK5	2.82418	0.116115
ENSG00000115474	KCNJ13	2.82338	0.10888
ENSG00000279814	AC010997.5	2.82337	0.108867
ENSG00000264924	AC090772.1	2.82337	0.108855
ENSG00000253811	AC136424.2	2.80824	0.1082
ENSG00000270894	AC015849.4	2.80824	0.10824
ENSG00000226520	KIRREL1-IT1	2.80766	0.112423
ENSG00000275833	AC073107.2	2.80766	0.112417
ENSG00000218632	RPL7P28	2.79196	0.111719
ENSG00000279891	FLJ42393	2.79196	0.111731
ENSG00000185479	KRT6B	2.79195	0.111782
ENSG00000256827	AC068790.1	2.79045	0.130027
ENSG00000236254	MTND4P14	2.77188	0.128851
ENSG00000267269	AC010776.1	2.77188	0.128865
ENSG00000225163	LINC00618	2.77187	0.128883
ENSG00000101098	RIMS4	2.74576	0.16224
ENSG00000279581	AC073862.2	2.7439	0.232268
ENSG00000269895	AP000654.1	2.73874	0.0148454
ENSG00000235298	AL354733.3	2.73128	0.089377
ENSG00000258872	FDPSP3	2.73011	0.0362245
ENSG00000141668	CBLN2	2.71032	0.231513
ENSG00000229587	AL158825.2	2.71031	0.231575
ENSG00000230495	AL132765.1	2.69773	0.17478
ENSG00000164120	HPGD	2.67256	0.0343643
ENSG00000265531	FCGR1CP	2.67197	0.175283
ENSG00000185065	AC000068.1	2.67196	0.17526
ENSG00000074211	PPP2R2C	2.67196	0.175219
ENSG00000164556	FAM183BP	2.67196	0.175206
ENSG00000231304	SGO1-AS1	2.66932	0.185263
ENSG00000285571	AL513548.4	2.64896	0.1855
ENSG00000100652	SLC10A1	2.64896	0.185489
ENSG00000285770	AC018653.4	2.64896	0.185452
ENSG00000254288	AC087672.2	2.64895	0.185398
ENSG00000266397	AP000919.3	2.6467	0.164104
ENSG00000164122	ASB5	2.6467	0.164095
ENSG00000283402	AC087821.2	2.64669	0.164054
ENSG00000265908	AC024267.5	2.64669	0.164017
ENSG00000236095	AL807757.2	2.6296	0.165405
ENSG00000250267	AC021237.1	2.6296	0.16542
ENSG00000272386	AC015802.5	2.6296	0.165443
ENSG00000264044	AC005726.2	2.6284	0.159867
ENSG00000152611	CAPSL	2.6284	0.159847
ENSG00000236345	AL354719.2	2.6284	0.159829
ENSG00000274902	AC004241.2	2.6284	0.159798
ENSG00000207146	RF00019	2.6284	0.159773
ENSG00000177807	KCNJ10	2.6284	0.159767
ENSG00000175773	AP002986.1	2.61204	0.159398
ENSG00000224574	COL18A1-AS2	2.61204	0.1594
ENSG00000227214	HCG15	2.61204	0.159429
ENSG00000257831	AL136418.1	2.61204	0.159431
ENSG00000279469	AC109454.4	2.61203	0.159456
ENSG00000187045	TMPRSS6	2.61027	0.173312
ENSG00000228729	AL627308.1	2.59172	0.173404
ENSG00000234936	AC010883.1	2.59171	0.173427
ENSG00000261229	AC021483.2	2.59171	0.173452
ENSG00000224237	MINOS1P3	2.59171	0.173468
ENSG00000250384	UBE2CP3	2.5917	0.173511
ENSG00000178343	SHISA3	2.58825	0.208929
ENSG00000230696	AC011753.2	2.58825	0.20894
ENSG00000162676	GFI1	2.58824	0.208969
ENSG00000238184	CD81-AS1	2.58456	0.0212548
ENSG00000254907	AC087276.2	2.58095	0.062548
ENSG00000234969	AL627389.1	2.56789	0.0738088
ENSG00000261765	AC009127.1	2.56423	0.209576
ENSG00000266318	MIR5692A1	2.56422	0.209607
ENSG00000248103	AC008443.2	2.56421	0.209674
ENSG00000251189	AC010425.1	2.5642	0.209741
ENSG00000284977	AL160272.1	2.56418	0.209804
ENSG00000048462	TNFRSF17	2.55973	0.288792
ENSG00000265981	MIR544B	2.55972	0.28886
ENSG00000275894	AL021578.1	2.55499	0.0607913
ENSG00000266498	AC055811.3	2.53236	0.0548401
ENSG00000269487	AC008635.1	2.52505	0.288464
ENSG00000271869	AC026979.2	2.51767	0.300392
ENSG00000279366	AC120349.2	2.51767	0.300356
ENSG00000246982	Z84485.1	2.51766	0.300332
ENSG00000233275	AC009238.2	2.51765	0.300298
ENSG00000161940	BCL6B	2.51721	0.0369946
ENSG00000232934	AL157786.1	2.48737	0.0202433
ENSG00000229531	Z99127.1	2.4815	0.301312
ENSG00000178750	STX19	2.47679	0.288049
ENSG00000225037	EIF1AX-AS1	2.47678	0.288021
ENSG00000267122	AC004490.1	2.47309	0.0372646
ENSG00000077264	PAK3	2.47309	0.0596361
ENSG00000005844	ITGAL	2.46966	0.0893238
ENSG00000258597	SERPINA2	2.45498	0.111598
ENSG00000182255	KCNA4	2.45498	0.111563
ENSG00000187243	MAGED4B	2.45448	0.00848201
ENSG00000263257	AC040173.1	2.45098	0.288668
ENSG00000168852	TPTE2P5	2.45097	0.288648
ENSG00000225652	KCNMA1-AS3	2.44616	0.248095
ENSG00000204572	KRTAP5-10	2.44616	0.248071
ENSG00000259782	AC008915.1	2.44615	0.248055
ENSG00000227417	AC114402.2	2.44615	0.248022
ENSG00000227848	SUCLA2-AS1	2.44017	0.0901673
ENSG00000279862	AC092964.1	2.43813	0.0882001
ENSG00000274653	AC106782.6	2.42689	0.0282139
ENSG00000226251	AL451060.1	2.42613	0.248572
ENSG00000202191	SNORD113-1	2.42613	0.248538
ENSG00000231382	NBPF21P	2.42613	0.248483
ENSG00000221716	SNORA11	2.42613	0.248482
ENSG00000109163	GNRHR	2.42556	0.0854715
ENSG00000170509	HSD17B13	2.4233	0.2325
ENSG00000240441	AC007622.1	2.4233	0.232458
ENSG00000271404	MZT1P2	2.4233	0.232448
ENSG00000235508	RPS2P7	2.42329	0.232405
ENSG00000228828	TLK2P2	2.42328	0.232326
ENSG00000199630	RF00019	2.42327	0.232155
ENSG00000103241	FOXF1	2.41888	0.0448947
ENSG00000226548	AC016722.1	2.41426	0.0751761
ENSG00000278903	CU633906.2	2.41371	0.0901706
ENSG00000125997	BPIFB9P	2.4056	0.232416
ENSG00000235128	AC013474.1	2.4056	0.232474
ENSG00000143318	CASQ1	2.4056	0.232523
ENSG00000258044	AC073569.1	2.40559	0.232583
ENSG00000201207	RF00019	2.40559	0.232644
ENSG00000251314	AC104123.1	2.40331	0.242088
ENSG00000224292	AF196972.1	2.40331	0.242056
ENSG00000185436	IFNLR1	2.40331	0.242009
ENSG00000261570	AC073878.1	2.40331	0.241965
ENSG00000230013	AL359182.2	2.40331	0.241906
ENSG00000257681	AC025265.1	2.39878	0.0436559
ENSG00000199390	SNORD114-7	2.38451	0.239768
ENSG00000181355	OFCC1	2.3845	0.239834
ENSG00000275139	AL133492.1	2.38449	0.239888
ENSG00000278236	RF02271	2.38448	0.239954
ENSG00000269176	AP001160.3	2.38447	0.240011
ENSG00000225695	HNRNPA1P35	2.38186	0.026524
ENSG00000276724	AC123768.4	2.3799	0.276055
ENSG00000271014	AC062037.1	2.37989	0.27609
ENSG00000262732	AC010401.1	2.37989	0.276149
ENSG00000234832	AL096677.1	2.37989	0.276211
ENSG00000272843	AC211476.2	2.37988	0.276274
ENSG00000136943	CTSV	2.37409	0.102288
ENSG00000260442	ATP2A1-AS1	2.35572	0.276255
ENSG00000229951	FLJ31356	2.35571	0.276286
ENSG00000226465	AL390198.1	2.35571	0.276301
ENSG00000258539	AC068896.1	2.3557	0.276318
ENSG00000250582	SMAD1-AS2	2.3557	0.276322
ENSG00000149124	GLYAT	2.35526	0.122735
ENSG00000256238	SUPT16HP1	2.35394	0.0201871
ENSG00000236567	TCF3P1	2.35083	0.0454525
ENSG00000240964	RN7SL751P	2.34921	0.0386766
ENSG00000267430	AC036176.2	2.34823	0.362825
ENSG00000219361	RPSAP72	2.34822	0.3629
ENSG00000248919	ATP5MF-PTCD1	2.34822	0.362966
ENSG00000101470	TNNC2	2.34822	0.363032
ENSG00000189366	ALG1L	2.33064	0.118668
ENSG00000248863	AC097376.1	2.31311	0.0980394
ENSG00000267741	UBE2L4	2.31257	0.128479
ENSG00000231852	CYP21A2	2.31222	0.362615
ENSG00000241597	AC022121.1	2.31221	0.362682
ENSG00000279246	AP003108.3	2.3122	0.36273
ENSG00000228779	Z69666.1	2.28917	0.104467
ENSG00000235619	RPL36AP33	2.28643	0.129209
ENSG00000239920	AC104389.4	2.28643	0.129271
ENSG00000248098	BCKDHA	2.28484	0.122936
ENSG00000073067	CYP2W1	2.28484	0.122886
ENSG00000101890	GUCY2F	2.27313	0.1084
ENSG00000246375	AC107067.1	2.27313	0.108427
ENSG00000258881	AC007040.2	2.27156	0.134838
ENSG00000213714	FAM209B	2.26368	0.376735
ENSG00000272948	AP001412.1	2.26368	0.376732
ENSG00000262119	AL079343.1	2.26366	0.376647
ENSG00000229118	AC068491.2	2.26365	0.376588
ENSG00000255775	AC005845.1	2.26364	0.376505
ENSG00000272822	AC073610.3	2.26362	0.376419
ENSG00000259013	AL118558.2	2.26361	0.376356
ENSG00000272543	MIR4787	2.2636	0.376293
ENSG00000088926	F11	2.26359	0.376237
ENSG00000256557	AC009509.3	2.26357	0.376161
ENSG00000241413	RN7SL441P	2.26356	0.376116
ENSG00000250129	AC116424.1	2.26355	0.376045
ENSG00000185662	SMIM23	2.26355	0.376029
ENSG00000226004	AL591468.1	2.26354	0.375981
ENSG00000202150	RNU6-407P	2.26352	0.375897
ENSG00000216588	IGSF23	2.26351	0.375831
ENSG00000250337	PURPL	2.25993	0.123111
ENSG00000100024	UPB1	2.25663	0.156332
ENSG00000224821	COL4A2-AS2	2.25663	0.156357
ENSG00000177076	ACER2	2.24972	0.0496027
ENSG00000213413	PVRIG	2.23933	0.191863
ENSG00000260727	SLC7A5P1	2.23282	0.0433889
ENSG00000266392	MIR4740	2.23168	0.0452557
ENSG00000176153	GPX2	2.22581	0.376459
ENSG00000200788	RF00019	2.22581	0.376378
ENSG00000261575	AC005829.1	2.2258	0.376291
ENSG00000265195	MIR4312	2.2258	0.376217
ENSG00000284652	BX323043.1	2.22579	0.376131
ENSG00000237899	AL031289.1	2.22579	0.376058
ENSG00000145451	GLRA3	2.22578	0.375966
ENSG00000224216	AC234781.1	2.22578	0.375875
ENSG00000254620	AL050327.1	2.22	0.0683419
ENSG00000159450	TCHH	2.21896	0.260791
ENSG00000185519	FAM131C	2.21716	0.382351
ENSG00000259984	AL928711.1	2.21716	0.382332
ENSG00000284858	AC091185.2	2.21715	0.382309
ENSG00000250001	AC027335.1	2.20746	0.0706167
ENSG00000277678	RF00003	2.1988	0.184017
ENSG00000259571	BLID	2.19761	0.071368
ENSG00000205583	STAG3L1	2.19605	0.000265693
ENSG00000273006	AC009229.3	2.19269	0.116233
ENSG00000260381	AC007610.2	2.19098	0.382898
ENSG00000261168	AL592424.1	2.19097	0.38278
ENSG00000279375	AC244517.7	2.19097	0.382763
ENSG00000169247	SH3TC2	2.19097	0.382761
ENSG00000257642	KCCAT198	2.19097	0.382746
ENSG00000233613	DCUN1D2-AS	2.18822	0.0375233
ENSG00000224222	AC024601.1	2.18511	0.348297
ENSG00000272953	AC092171.4	2.18511	0.348294
ENSG00000229886	AC068533.2	2.18511	0.348246
ENSG00000106952	TNFSF8	2.1851	0.348178
ENSG00000229894	GK3P	2.18509	0.348111
ENSG00000199024	MIR103A2	2.18508	0.348047
ENSG00000255471	AP001528.2	2.1795	0.014152
ENSG00000281920	AC007389.5	2.17761	0.116747
ENSG00000139914	FITM1	2.17711	0.148955
ENSG00000283525	AC005622.1	2.16413	0.347017
ENSG00000275191	AC007497.1	2.16413	0.347041
ENSG00000226026	AC092802.1	2.16413	0.347094
ENSG00000217442	SYCE3	2.16413	0.347108
ENSG00000224691	AL133553.1	2.16413	0.347124
ENSG00000230204	FTH1P5	2.16413	0.347125
ENSG00000167619	TMEM145	2.16413	0.34714
ENSG00000146722	AC211486.1	2.16413	0.347141
ENSG00000266049	AP001011.1	2.16413	0.347197
ENSG00000278009	AL139099.3	2.16071	0.344021
ENSG00000253263	AP003354.1	2.16071	0.344003
ENSG00000247774	PCED1B-AS1	2.16071	0.343994
ENSG00000273432	AC004951.4	2.16071	0.343976
ENSG00000271049	AC020910.3	2.16071	0.343968
ENSG00000241782	AP002812.1	2.16071	0.343964
ENSG00000120555	SEPT7P9	2.1607	0.343912
ENSG00000213703	AL138847.1	2.1607	0.343906
ENSG00000254788	CKLF-CMTM1	2.14922	0.0793887
ENSG00000173338	KCNK7	2.14617	0.186789
ENSG00000257283	AC012464.1	2.14617	0.186811
ENSG00000269952	AL117336.2	2.14617	0.186949
ENSG00000251497	PITPNM2-AS1	2.14292	0.166322
ENSG00000236559	AL117381.1	2.14292	0.166294
ENSG00000234159	RBPMSLP	2.14033	0.344463
ENSG00000273153	AC067747.1	2.14032	0.344518
ENSG00000270764	AC005070.1	2.14032	0.344585
ENSG00000271208	Z99289.3	2.14031	0.344622
ENSG00000267623	AC005357.2	2.14031	0.344639
ENSG00000285077	ARHGAP11B	2.1403	0.344696
ENSG00000240695	AC117382.1	2.1403	0.344711
ENSG00000244357	RN7SL145P	2.1403	0.344754
ENSG00000259804	AC027682.1	2.14029	0.344798
ENSG00000283156	AC068620.3	2.13931	0.100239
ENSG00000239908	RN7SL75P	2.13509	0.377119
ENSG00000197561	ELANE	2.13509	0.377149
ENSG00000259225	LINC02345	2.13509	0.377165
ENSG00000219451	RPL23P8	2.13509	0.377181
ENSG00000118156	ZNF541	2.13509	0.377241
ENSG00000161132	AC007663.1	2.13509	0.377287
ENSG00000268069	AC004466.1	2.13508	0.377296
ENSG00000243422	RPL23AP49	2.13508	0.377353
ENSG00000280167	AP000943.4	2.13041	0.149439
ENSG00000229915	AC016999.1	2.13041	0.149456
ENSG00000104537	ANXA13	2.12878	0.175386
ENSG00000176912	TYMSOS	2.12677	0.0805597
ENSG00000279985	AC008498.2	2.12677	0.080547
ENSG00000204950	LRRC10B	2.12677	0.0805383
ENSG00000215270	AP000523.1	2.11832	0.0365607
ENSG00000223528	AL359094.1	2.1172	0.16774
ENSG00000278192	AL118505.1	2.1172	0.167789
ENSG00000259538	UBE2Q2P11	2.11322	0.196915
ENSG00000241057	AC004951.3	2.11322	0.196944
ENSG00000230216	HSPB1P2	2.10983	0.376292
ENSG00000217653	AL353692.1	2.10982	0.376353
ENSG00000270178	AC007687.1	2.10982	0.376359
ENSG00000273687	AC004223.3	2.10981	0.376395
ENSG00000274427	AC145423.2	2.10981	0.376424
ENSG00000170667	RASA4B	2.10981	0.37643
ENSG00000065361	ERBB3	2.1098	0.376452
ENSG00000168913	ENHO	2.1098	0.37648
ENSG00000130612	CYP2G1P	2.10979	0.376507
ENSG00000042304	C2orf83	2.10978	0.376561
ENSG00000186462	NAP1L2	2.1021	0.0524073
ENSG00000172602	RND1	2.10002	0.176271
ENSG00000172543	CTSW	2.10002	0.176291
ENSG00000275695	UBE2Q2P6	2.10001	0.176328
ENSG00000251870	RNU2-69P	2.09925	0.469634
ENSG00000254960	KIRREL3-AS2	2.09925	0.469702
ENSG00000184113	CLDN5	2.09925	0.469708
ENSG00000236963	LINC01141	2.09925	0.469778
ENSG00000162543	UBXN10	2.09925	0.469782
ENSG00000218596	AL162578.1	2.09925	0.469787
ENSG00000170549	IRX1	2.09924	0.46981
ENSG00000173890	GPR160	2.09796	0.0352253
ENSG00000082929	LINC01587	2.09632	0.0918386
ENSG00000279476	AC092139.3	2.09487	0.235925
ENSG00000238061	AL356273.2	2.0862	0.321298
ENSG00000214278	AC010442.1	2.07909	0.210507
ENSG00000188051	TMEM221	2.07434	0.139647
ENSG00000255165	AC134775.1	2.0608	0.14101
ENSG00000199357	RF00019	2.06025	0.469641
ENSG00000214376	VSTM5	2.06024	0.469713
ENSG00000233473	RAD1P2	2.06022	0.469784
ENSG00000234318	AC099794.1	2.06021	0.469856
ENSG00000234607	AL355994.4	2.0602	0.469897
ENSG00000273274	ZBTB8B	2.06019	0.469961
ENSG00000174792	ODAPH	2.06017	0.470031
ENSG00000246130	AC107959.2	2.05646	0.286835
ENSG00000147576	ADHFE1	2.05627	0.0584557
ENSG00000270497	BX322635.1	2.05512	0.0680776
ENSG00000259165	DDX18P1	2.05312	0.0357946
ENSG00000207744	MIR10B	2.04763	0.170285
ENSG00000278599	TBC1D3E	2.03963	0.0417841
ENSG00000233081	AL353764.1	2.02842	0.223854
ENSG00000259422	AC091100.1	2.02842	0.223845
ENSG00000264801	ERVFRD-3	2.02027	0.0899088
ENSG00000258870	EIF4EBP1P1	2.01895	0.131469
ENSG00000275381	AC019206.1	2.01152	0.252266
ENSG00000270681	AC095055.1	2.00755	0.139537
ENSG00000237356	AL365295.1	2.00327	0.240261
ENSG00000253608	AC022915.2	2.00326	0.240253
ENSG00000235387	SPAAR	2.00326	0.240215
ENSG00000232328	AC084030.1	2.00325	0.240184
ENSG00000274995	AC013564.1	2.00325	0.24018
ENSG00000180712	LINC02363	1.99142	0.210417
ENSG00000142765	SYTL1	1.98682	0.217998
ENSG00000161082	CELF5	1.98682	0.217978
ENSG00000214353	VAC14-AS1	1.98544	0.22862
ENSG00000254272	AC087854.1	1.98543	0.228568
ENSG00000256533	AP002373.2	1.98543	0.228527
ENSG00000225465	RFPL1S	1.98256	0.116008
ENSG00000231952	DPY19L1P2	1.97428	0.113289
ENSG00000272217	AL645940.1	1.97407	0.2405
ENSG00000230686	AC067945.2	1.97039	0.151765
ENSG00000133105	RXFP2	1.96985	0.233133
ENSG00000238199	UBE2V2P3	1.96985	0.233097
ENSG00000280375	AL359740.1	1.96985	0.233063
ENSG00000279656	AL132780.4	1.96194	0.0506972
ENSG00000270120	AC007728.3	1.96148	0.0987563
ENSG00000129437	KLK14	1.95892	0.108494
ENSG00000241984	RPL7AP2	1.95839	0.229568
ENSG00000223692	DIP2A-IT1	1.95839	0.229575
ENSG00000261872	AC002558.2	1.95839	0.22961
ENSG00000272622	AC010735.2	1.95714	0.210817
ENSG00000199266	SNORA60	1.95703	0.0690913
ENSG00000253541	SEPT10P1	1.95701	0.0689375
ENSG00000246851	AL157938.3	1.9554	0.58996
ENSG00000275226	LINC00547	1.95539	0.589919
ENSG00000226375	AL022310.1	1.95537	0.58987
ENSG00000224286	LINC01142	1.95536	0.589821
ENSG00000201085	RNU6-173P	1.95534	0.58976
ENSG00000211696	TRGV8	1.95533	0.5897
ENSG00000203737	GPR52	1.95532	0.589681
ENSG00000202374	RF00091	1.95532	0.589663
ENSG00000197993	KEL	1.95531	0.589644
ENSG00000232709	MARK2P9	1.94776	0.0855334
ENSG00000267302	RNFT1-DT	1.94679	0.166291
ENSG00000153253	SCN3A	1.94198	0.233342
ENSG00000233471	KRT18P62	1.94029	0.229288
ENSG00000267082	AC011472.1	1.93879	0.0869228
ENSG00000220305	HNRNPH1P1	1.93791	0.0296345
ENSG00000238098	ABCA17P	1.93351	0.167635
ENSG00000250326	AC104596.1	1.92926	0.141424
ENSG00000276952	AL121772.3	1.92678	0.0190988
ENSG00000089692	LAG3	1.92517	0.0387643
ENSG00000279044	AC007787.2	1.92216	0.0802666
ENSG00000202461	RF00019	1.91817	0.267187
ENSG00000250075	AC104806.2	1.9156	0.590098
ENSG00000260123	AC013565.1	1.91559	0.590035
ENSG00000253438	PCAT1	1.91559	0.59
ENSG00000234841	AC017007.2	1.91559	0.589987
ENSG00000254330	AC104232.2	1.91559	0.589967
ENSG00000229205	LINC00200	1.91559	0.58994
ENSG00000259251	AC104590.1	1.91558	0.589879
ENSG00000197584	KCNMB2	1.91558	0.589829
ENSG00000254562	LINC01493	1.91557	0.589766
ENSG00000185615	PDIA2	1.91557	0.589734
ENSG00000243711	RPL21P116	1.91557	0.589702
ENSG00000230397	SPTLC1P1	1.91413	0.123919
ENSG00000258355	AC079174.1	1.91232	0.0946408
ENSG00000230568	SF3A3P1	1.90397	0.125155
ENSG00000224227	OR2L1P	1.90196	0.517256
ENSG00000276012	AL160153.1	1.90196	0.517256
ENSG00000170160	CCDC144A	1.90195	0.517216
ENSG00000174473	GALNTL6	1.90195	0.517212
ENSG00000243926	TIPARP-AS1	1.90195	0.51721
ENSG00000277435	AC138649.2	1.90195	0.517208
ENSG00000207757	MIR93	1.90194	0.51718
ENSG00000169894	MUC3A	1.90193	0.517148
ENSG00000278486	YRDCP1	1.90193	0.51712
ENSG00000267160	AC091152.2	1.90192	0.517112
ENSG00000232699	BDH2P1	1.90192	0.517104
ENSG00000263740	RN7SL4P	1.90174	0.171513
ENSG00000232640	AL354892.2	1.90128	0.148889
ENSG00000270379	HEATR9	1.89551	0.0674284
ENSG00000171435	KSR2	1.89191	0.149896
ENSG00000189089	RIMKLBP1	1.88842	0.337593
ENSG00000251639	AC092535.2	1.88842	0.337605
ENSG00000235272	RAMACL	1.88842	0.337605
ENSG00000260669	AL096870.2	1.88733	0.065905
ENSG00000226149	AL356124.1	1.88069	0.146565
ENSG00000213600	U73169.1	1.87921	0.0705089
ENSG00000270898	GPR75-ASB3	1.87861	0.150262
ENSG00000249274	PDLIM1P4	1.87515	0.51643
ENSG00000250853	RNF138P1	1.87515	0.516401
ENSG00000213891	RPL3P6	1.87515	0.516372
ENSG00000254226	LINC01933	1.87515	0.516334
ENSG00000206992	RNU6-574P	1.87515	0.516317
ENSG00000230613	HM13-AS1	1.87515	0.516276
ENSG00000255647	AC093510.1	1.87514	0.516236
ENSG00000248367	AC008610.1	1.87514	0.516195
ENSG00000285850	AC009152.3	1.87514	0.516141
ENSG00000232693	AC012370.1	1.87514	0.516107
ENSG00000221946	FXYD7	1.87514	0.516071
ENSG00000223284	RNU6-195P	1.87513	0.516031
ENSG00000261513	AC009097.4	1.86899	0.151388
ENSG00000184434	LRRC19	1.86813	0.173742
ENSG00000224165	DNAJC27-AS1	1.86801	0.494364
ENSG00000226801	OSTCP8	1.868	0.49431
ENSG00000239650	GUSBP4	1.86799	0.494257
[truncated: 25,719 more rows]

## Sheet: Monocytes
gene_id	gene_name	log2FoldChange	pvalue
ENSG00000232606	LINC01412	-1.20891	0.000120122
ENSG00000121903	ZSCAN20	0.947499	0.000278407
ENSG00000238288	MTND3P23	1.1842	0.000472482
ENSG00000273694	LOC124904641	-1.0299	0.000700355
ENSG00000104826	LHB	0.807719	0.00103445
ENSG00000223305	RN7SKP30	0.820131	0.00103759
ENSG00000165832	TRUB1	0.587958	0.00112599
ENSG00000182224	CYB5D1	0.878988	0.00114041
ENSG00000169684	CHRNA5	0.626426	0.00123855
ENSG00000213413	PVRIG	-0.811396	0.00138031
ENSG00000070729	CNGB1	-0.749138	0.00188117
ENSG00000235173	HGH1	0.849336	0.00189392
ENSG00000100604	CHGA	1.23874	0.00214748
ENSG00000123685	BATF3	-1.06059	0.00220586
ENSG00000178718	RPP25	0.560644	0.00227645
ENSG00000214940	NPIPA8	-0.71686	0.00229289
ENSG00000178301	AQP11	-0.915488	0.00242595
ENSG00000242522	KLHL6-AS1	-0.546635	0.00242714
ENSG00000150760	DOCK1	-1.2892	0.00259356
ENSG00000270733	MRPS6P1	-1.02231	0.00266571
ENSG00000182253	SYNM	0.710979	0.00300405
ENSG00000120278	PLEKHG1	0.942788	0.00301764
ENSG00000170667	RASA4	-0.845459	0.00304117
ENSG00000149646	CNBD2	1.0299	0.0030426
ENSG00000214653	HNRNPA3P3	-1.01685	0.00311916
ENSG00000093217	XYLB	-0.532052	0.00321272
ENSG00000250608	NUDT16-DT	1.1558	0.00331869
ENSG00000171984	SHLD1	0.509202	0.00339164
ENSG00000258920	FOXN3-AS1	-0.852695	0.00340136
ENSG00000239868	RN7SL34P	1.59074	0.00352425
ENSG00000274034	MIR6813	0.715766	0.0036882
ENSG00000198795	ZNF521	0.605315	0.00374353
ENSG00000075275	CELSR1	-0.468121	0.00377267
ENSG00000205045	SLFN12L	0.55537	0.00384552
ENSG00000058866	DGKG	1.31916	0.00390774
ENSG00000261556	SMG1P7	0.607708	0.00392629
ENSG00000240370	RPL13P5	-0.681436	0.00393081
ENSG00000224261	RPSAP18	1.14906	0.00398518
ENSG00000259431	THTPA	0.503441	0.00402059
ENSG00000211698	TRGV4	-0.696903	0.00410775
ENSG00000185662	SMIM23	-0.803675	0.00412696
ENSG00000258035	LOC124902988	-0.604596	0.00419466
ENSG00000104892	KLC3	0.6699	0.00429468
ENSG00000138777	PPA2	-0.435283	0.00456993
ENSG00000115896	PLCL1	-0.468899	0.00459121
ENSG00000198723	TEX45	0.720249	0.00459143
ENSG00000252835	SCARNA21	-1.08336	0.00460496
ENSG00000231332	OOEP-AS1	1.09136	0.00460851
ENSG00000165028	NIPSNAP3B	0.813161	0.00473967
ENSG00000185250	PPIL6	0.997357	0.0050509
ENSG00000253973	NRIP3-DT	0.917592	0.00522762
ENSG00000270049	ATP6V0D1-DT	-0.574728	0.00533652
ENSG00000115884	SDC1	-0.671718	0.00538415
ENSG00000166979	EVA1C	-1.23769	0.00551077
ENSG00000015520	NPC1L1	0.962719	0.00557037
ENSG00000147573	TRIM55	1.00912	0.00562454
ENSG00000166261	ZNF202	0.775968	0.00563378
ENSG00000112210	RAB23	0.963622	0.00569879
ENSG00000171695	LKAAEAR1	-0.840283	0.00575071
ENSG00000237693	IRGM	-0.667362	0.00584018
ENSG00000089163	SIRT4	0.647031	0.0059843
ENSG00000165548	TMEM63C	0.477322	0.00607271
ENSG00000227939	RPL3P2	-0.81828	0.0062383
ENSG00000109265	CRACD	-0.86709	0.00630877
ENSG00000177359	OVOS2	-0.828845	0.00634228
ENSG00000184903	IMMP2L	-0.681674	0.00640534
ENSG00000248508	SRP14-DT	-0.518762	0.006441
ENSG00000142494	SLC47A1	-0.409936	0.00656466
ENSG00000235927	NEXN-AS1	-1.00844	0.00659418
ENSG00000158106	RHPN1	0.675883	0.00661586
ENSG00000182134	TDRKH	-0.94626	0.00667697
ENSG00000152315	KCNK13	-0.86309	0.00672558
ENSG00000200250	RNU6-1147P	-0.810996	0.00683695
ENSG00000164142	FHIP1A	0.837835	0.00684509
ENSG00000176919	C8G	0.667945	0.00688106
ENSG00000134548	SPX	0.801141	0.0068953
ENSG00000125434	SLC25A35	-0.497303	0.00691079
ENSG00000167637	ZNF283	-0.454474	0.00695282
ENSG00000124772	CPNE5	0.948295	0.00695655
ENSG00000162069	BICDL2	-0.919169	0.00702447
ENSG00000136098	NEK3	-0.36747	0.00713111
ENSG00000159556	ISL2	-0.815329	0.00718233
ENSG00000188690	UROS	0.731189	0.00721086
ENSG00000120053	GOT1	-0.653684	0.00726564
ENSG00000165457	FOLR2	-0.892741	0.00729364
ENSG00000183137	CEP57L1	-0.507615	0.00741006
ENSG00000207248	RNU6-1005P	-0.580928	0.00745482
ENSG00000182648	RNF32-DT	-1.17696	0.00760245
ENSG00000168765	GSTM4	-0.762428	0.00761281
ENSG00000203950	RTL8A	-0.377037	0.007737
ENSG00000206557	TRIM71	0.940041	0.00779766
ENSG00000055147	FAM114A2	-0.58143	0.00796543
ENSG00000068976	PYGM	0.38751	0.00797198
ENSG00000233922	LINC01694	1.10032	0.00823666
ENSG00000157017	GHRL	-0.414953	0.00851183
ENSG00000235437	LINC01278	-0.696139	0.00855446
ENSG00000010704	HFE	-0.567953	0.0085963
ENSG00000231971	CT69	0.366235	0.00866983
ENSG00000143333	RGS16	-1.26774	0.0087585
ENSG00000112874	NUDT12	-0.781454	0.00886637
ENSG00000099822	HCN2	0.545776	0.00890212
ENSG00000237984	PTENP1	-0.848222	0.00907415
ENSG00000205808	PLPP6	-0.742257	0.00950374
ENSG00000184985	SORCS2	0.813553	0.00954135
ENSG00000158023	CFAP251	-0.744012	0.00959093
ENSG00000156162	DPY19L4	-0.360122	0.00963204
ENSG00000169704	GP9	-0.746644	0.00977906
ENSG00000219395	HSPA8P15	0.855858	0.00989302
ENSG00000178105	DDX10	0.407686	0.00993058
ENSG00000108797	CNTNAP1	0.610111	0.0100959
ENSG00000184110	EIF3C	0.879583	0.0102019
ENSG00000266097	MIR5192	-0.880328	0.0102331
ENSG00000182759	MAFA	0.482187	0.0104068
ENSG00000100294	MCAT	0.428017	0.0104384
ENSG00000081923	ATP8B1	0.550756	0.0108044
ENSG00000251538	LINC02201	1.25774	0.0108511
ENSG00000164898	FMC1	0.566307	0.011087
ENSG00000188451	SRP72P2	0.893944	0.0111292
ENSG00000232531	KMT5AP2	0.373618	0.0111679
ENSG00000173320	STOX2	0.604494	0.0112656
ENSG00000154358	OBSCN	-0.451506	0.0113005
ENSG00000118939	UCHL3	0.925067	0.0115902
ENSG00000117643	MAN1C1	0.525907	0.0117018
ENSG00000111371	SLC38A1	0.38465	0.011736
ENSG00000083807	SLC27A5	-1.0732	0.0118282
ENSG00000185220	PGBD2	0.54144	0.0119297
ENSG00000163635	ATXN7	-0.54085	0.0119615
ENSG00000164659	ELAPOR2	-0.493139	0.0121107
ENSG00000138606	SHF	0.849038	0.0123882
ENSG00000168243	GNG4	1.11887	0.0128076
ENSG00000132881	CPLANE2	-0.43374	0.0128433
ENSG00000139178	C1RL	-0.585591	0.0129848
ENSG00000138613	APH1B	-0.321028	0.0132226
ENSG00000239961	LILRA4	-0.429028	0.0132397
ENSG00000196218	RYR1	-0.717681	0.0133768
ENSG00000207493	SNORA46	0.703983	0.0134432
ENSG00000206885	SNORA75	0.817855	0.0134609
ENSG00000181938	GINS3	1.13343	0.0135602
ENSG00000103932	RPAP1	-0.428936	0.0136027
ENSG00000166923	GREM1	1.0709	0.0136566
ENSG00000139988	RDH12	0.650729	0.0137931
ENSG00000131844	MCCC2	0.388567	0.0139148
ENSG00000105472	CLEC11A	0.782581	0.0140275
ENSG00000101412	E2F1	0.769823	0.0140769
ENSG00000066294	CD84	-0.649286	0.0141169
ENSG00000196074	SYCP2	-0.63741	0.0142095
ENSG00000184675	AMER1	0.753379	0.0143282
ENSG00000148082	SHC3	1.45391	0.014448
ENSG00000154265	ABCA5	-0.598875	0.0145271
ENSG00000183647	ZNF530	0.496512	0.0145989
ENSG00000213492	NT5C3AP1	-0.788192	0.0146056
ENSG00000284154	MIR3605	-0.976207	0.014915
ENSG00000162032	SPSB3	-0.41128	0.0149662
ENSG00000162747	FCGR3B	0.455002	0.0150244
ENSG00000163864	NMNAT3	0.430761	0.0152798
ENSG00000238121	LINC00426	0.483032	0.0153061
ENSG00000162746	FCRLB	-0.701505	0.0154807
ENSG00000187474	FPR3	-0.316257	0.01583
ENSG00000185561	TLCD2	0.530142	0.0158832
ENSG00000252222	RNU7-13P	-0.802131	0.0159721
ENSG00000130684	ZNF337	0.409972	0.0160395
ENSG00000174225	ARL13A	0.798387	0.0161763
ENSG00000125821	DTD1	-0.695399	0.0162455
ENSG00000163913	IFT122	-0.34666	0.0163664
ENSG00000185033	SEMA4B	-0.355295	0.016397
ENSG00000203791	EEF1AKMT2	-0.424523	0.0165193
ENSG00000073008	PVR	-0.571652	0.0165829
ENSG00000267040	ATP8B1-AS1	-0.552687	0.016768
ENSG00000136935	GOLGA1	-0.308103	0.0167888
ENSG00000020181	ADGRA2	-0.476143	0.0167935
ENSG00000139890	REM2	0.384556	0.0169042
ENSG00000240445	FOXO3B	-0.388116	0.0169458
ENSG00000160957	RECQL4	0.946947	0.0170101
ENSG00000212332	RNU6-780P	-1.06795	0.0171144
ENSG00000135972	MRPS9	-0.39062	0.0171852
ENSG00000154229	PRKCA	0.407045	0.0172036
ENSG00000266913	LINC01841	-0.948572	0.0177308
ENSG00000103540	CCP110	-0.321238	0.0180268
ENSG00000130368	MAS1	-0.593986	0.0180422
ENSG00000175779	LINC02694	-0.680476	0.0180983
ENSG00000180336	MEIOC	0.413631	0.0181154
ENSG00000171611	PTCRA	0.519517	0.018367
ENSG00000204604	ZNF468	0.374074	0.0183764
ENSG00000172602	RND1	-0.48894	0.0183857
ENSG00000255867	DENND5B-AS1	0.706115	0.0185343
ENSG00000196466	ZNF799	0.675154	0.0186485
ENSG00000145284	SCD5	0.583762	0.0187512
ENSG00000151065	DCP1B	-0.557684	0.0188093
ENSG00000128000	ZNF780B	-0.367256	0.0189176
ENSG00000143185	XCL2	0.805667	0.0189777
ENSG00000116857	TMEM9	-0.394096	0.019084
ENSG00000005448	WDR54	-0.74037	0.0191218
ENSG00000104432	IL7	-0.618725	0.0191234
ENSG00000090612	ZNF268	0.576949	0.0192316
ENSG00000222208	RNA5SP129	0.605299	0.0194838
ENSG00000228526	MIR34AHG	-0.360092	0.0195422
ENSG00000102409	BEX4	-0.303703	0.0196271
ENSG00000105479	ODAD1	1.22958	0.0196281
ENSG00000196668	LINC00173	-0.476318	0.0196321
ENSG00000135127	BICDL1	0.384069	0.0198855
ENSG00000102967	DHODH	0.447696	0.0200104
ENSG00000129460	NGDN	0.397447	0.0201974
ENSG00000254827	SLC22A18AS	0.516435	0.0203897
ENSG00000170627	GTSF1	-0.564166	0.0205303
ENSG00000173068	BNC2	-0.771779	0.0205436
ENSG00000178115	GOLGA8Q	-0.638186	0.0205616
ENSG00000181396	OGFOD3	0.415097	0.0206348
ENSG00000105369	CD79A	0.42846	0.0207182
ENSG00000256442	LOC105369728	-1.32338	0.0207989
ENSG00000012174	MBTPS2	-0.394475	0.0208232
ENSG00000066279	ASPM	0.754656	0.0209102
ENSG00000131016	AKAP12	-1.17786	0.0209371
ENSG00000240854	PSMC2P1	-1.03661	0.0209545
ENSG00000185774	KCNIP4	0.995318	0.0210679
ENSG00000239557	PPP2R5CP	0.379485	0.0213417
ENSG00000095539	SEMA4G	0.382743	0.0213753
ENSG00000166123	GPT2	0.74375	0.0214313
ENSG00000121621	KIF18A	0.980272	0.0215104
ENSG00000105926	PALS2	-0.569968	0.0215221
ENSG00000173258	ZNF483	-1.2151	0.0216053
ENSG00000100445	SDR39U1	0.299895	0.0216417
ENSG00000184343	SRPK3	-0.543437	0.0216518
ENSG00000230262	LINC02603	0.958234	0.0219569
ENSG00000137842	TMEM62	-0.33851	0.0219945
ENSG00000143179	UCK2	-0.649139	0.0219959
ENSG00000078399	HOXA9	0.684229	0.0220521
ENSG00000171295	ZNF440	-0.31082	0.0220566
ENSG00000118246	FASTKD2	0.323804	0.022065
ENSG00000197629	MPEG1	-0.337456	0.0220781
ENSG00000110887	DAO	0.747935	0.0221852
ENSG00000103485	QPRT	0.408712	0.0221889
ENSG00000269959	SPACA6-AS1	0.867118	0.0222301
ENSG00000088179	PTPN4	0.475162	0.0222901
ENSG00000229314	ORM1	-0.716479	0.0223143
ENSG00000163354	DCST2	0.677761	0.0223653
ENSG00000162614	NEXN	1.04532	0.0223828
ENSG00000105426	PTPRS	-0.788359	0.0224093
ENSG00000240791	MTND4LP7	0.788359	0.0224093
ENSG00000158966	CACHD1	0.889302	0.0225483
ENSG00000148481	MINDY3	-0.338807	0.0225591
ENSG00000260735	LOC100505915	0.897508	0.0225992
ENSG00000137709	POU2F3	0.897508	0.0225992
ENSG00000235910	APOA1-AS	-0.470421	0.0227294
ENSG00000266124	MIR5587	0.471964	0.0227384
ENSG00000284691	LOC728743	0.854715	0.0227785
ENSG00000065457	ADAT1	-0.333397	0.0227944
ENSG00000100271	TTLL1	0.722593	0.022854
ENSG00000152578	GRIA4	0.722593	0.022854
ENSG00000127084	FGD3	-0.334877	0.0229567
ENSG00000125998	FAM83C	0.821782	0.0229847
ENSG00000160233	LRRC3	-0.494583	0.023032
ENSG00000134575	ACP2	-0.569181	0.0230357
ENSG00000141854	MISP3	-0.374629	0.0230709
ENSG00000118785	SPP1	-0.451468	0.0231578
ENSG00000099840	IZUMO4	-0.578399	0.0232436
ENSG00000110811	P3H3	0.71925	0.0232929
ENSG00000188761	BCL2L15	-1.22994	0.0234228
ENSG00000155428	TRIM74	0.862445	0.0235064
ENSG00000170464	DNAJC18	0.548285	0.0236884
ENSG00000228264	PSMD8P1	1.12191	0.0236937
ENSG00000225573	RPL35P5	-0.827216	0.0237742
ENSG00000250151	ARPC4-TTLL3	0.827216	0.0237742
ENSG00000245498	MSANTD2-AS1	0.827216	0.0237742
ENSG00000105197	TIMM50	0.44173	0.0240222
ENSG00000122223	CD244	0.463324	0.0241385
ENSG00000053702	NRIP2	-0.311141	0.0241438
ENSG00000178053	MLF1	0.776438	0.0242137
ENSG00000281103	TRG-AS1	-0.45074	0.0242204
ENSG00000177432	NAP1L5	-0.708097	0.0243185
ENSG00000167775	CD320	-0.903554	0.0243515
ENSG00000082146	STRADB	-0.459981	0.0243831
ENSG00000126368	NR1D1	0.362008	0.024386
ENSG00000266852	MIR4482	-0.519031	0.0244085
ENSG00000151952	TMEM132D	-0.966318	0.0244677
ENSG00000188937	NYX	0.660739	0.0245095
ENSG00000111716	LDHB	0.293097	0.0247251
ENSG00000216639	RPL7AP35	0.792885	0.0248157
ENSG00000096395	MLN	0.665332	0.0249673
ENSG00000150477	KIAA1328	0.832811	0.0250149
ENSG00000131037	EPS8L1	-0.471182	0.0250465
ENSG00000243323	PTPRVP	0.808402	0.0251015
ENSG00000227345	PARG	-0.343167	0.0253491
ENSG00000248485	PCP4L1	-0.35781	0.0253525
ENSG00000182993	C12orf60	-0.684581	0.0254437
ENSG00000235481	UBE2R2-AS1	-0.490474	0.0254656
ENSG00000251322	SHANK3	0.970332	0.0254841
ENSG00000100629	CEP128	-0.293306	0.0255411
ENSG00000106268	NUDT1	0.354788	0.0255491
ENSG00000197182	MIRLET7BHG	-0.298668	0.0255625
ENSG00000185046	ANKS1B	-0.650644	0.025801
ENSG00000142156	COL6A1	0.96531	0.0259776
ENSG00000179528	LBX2	0.444194	0.0261635
ENSG00000233030	LOC124904411	1.29327	0.0261814
ENSG00000202502	RNA5SP151	-0.904955	0.0262908
ENSG00000121933	TMIGD3	-0.647725	0.026299
ENSG00000116824	CD2	0.938077	0.0263021
ENSG00000100522	GNPNAT1	0.304962	0.0265419
ENSG00000015568	RGPD5	0.905143	0.0265666
ENSG00000234851	RPL23AP42	0.560365	0.0265881
ENSG00000115297	TLX2	-0.62732	0.0267833
ENSG00000186862	PDZD7	-0.330885	0.0268662
ENSG00000237738	RNF216-IT1	-0.643034	0.026877
ENSG00000083838	ZNF446	-0.506092	0.0269701
ENSG00000101464	PIGU	-1.16399	0.0269813
ENSG00000189045	ANKDD1B	0.992085	0.0269827
ENSG00000153157	SYCP2L	-0.767543	0.0270745
ENSG00000170054	SERPINA9	-1.02624	0.0270965
ENSG00000231049	OR52B5P	1.17037	0.0271339
ENSG00000143493	INTS7	0.308801	0.0271612
ENSG00000118520	ARG1	-0.977235	0.0271998
ENSG00000077713	SLC25A43	-0.38208	0.0272211
ENSG00000198064	NPIPB13	0.747197	0.0273709
ENSG00000130270	ATP8B3	0.514774	0.0274294
ENSG00000112759	SLC29A1	-0.362423	0.027449
ENSG00000150938	CRIM1	-0.361866	0.0274594
ENSG00000173728	C1orf100	0.580441	0.0274853
ENSG00000267673	FDX2	0.776533	0.0276821
ENSG00000215417	MIR17HG	0.543624	0.0276883
ENSG00000231507	LINC01353	0.595776	0.0278017
ENSG00000110237	ARHGEF17	0.289634	0.0278414
ENSG00000214872	SMTNL1	0.509742	0.0280993
ENSG00000172403	SYNPO2	-0.710771	0.0281278
ENSG00000087842	PIR	-0.261487	0.0282314
ENSG00000184574	LPAR5	-0.793293	0.028358
ENSG00000264745	TTC39C-AS1	-0.326209	0.0284091
ENSG00000128283	CDC42EP1	-0.24949	0.0284474
ENSG00000196420	S100A5	-0.873602	0.0285899
ENSG00000145416	MARCHF1	-0.315066	0.0286156
ENSG00000233360	PDXP-DT	0.441985	0.0286991
ENSG00000175063	UBE2C	0.92243	0.0287655
ENSG00000120458	MSANTD2	0.396041	0.0288627
ENSG00000235665	LINC00298	-0.549139	0.0288821
ENSG00000162415	ZSWIM5	0.558322	0.0288909
ENSG00000139985	ADAM21	-0.832921	0.0289218
ENSG00000168395	ING5	0.270389	0.0289311
ENSG00000105427	CNFN	-0.843145	0.0290296
ENSG00000198483	ANKRD35	0.735624	0.0290925
ENSG00000180815	MAP3K15	0.655218	0.029211
ENSG00000170899	GSTA4	-0.763863	0.0292333
ENSG00000123201	GUCY1B2	-0.71765	0.0292385
ENSG00000224420	ADM5	1.14513	0.0293321
ENSG00000132122	SPATA6	-0.719803	0.0293363
ENSG00000157426	AASDH	-0.520238	0.0293525
ENSG00000124380	SNRNP27	-0.480906	0.0293577
ENSG00000235183	SRP14P3	0.647068	0.0294088
ENSG00000171462	DLK2	-0.745848	0.0295192
ENSG00000148483	TMEM236	0.57648	0.0295436
ENSG00000137877	SPTBN5	0.369936	0.0296
ENSG00000134001	EIF2S1	0.363691	0.0296169
ENSG00000168874	ATOH8	0.54259	0.0296314
ENSG00000092200	RPGRIP1	0.730493	0.0297182
ENSG00000164292	RHOBTB3	0.420544	0.0297928
ENSG00000117519	CNN3	0.624907	0.0297931
ENSG00000242651	RN7SL862P	0.624907	0.0297931
ENSG00000123095	BHLHE41	-0.568943	0.0298158
ENSG00000228716	DHFR	-0.483101	0.0298986
ENSG00000107020	PLGRKT	-0.358709	0.0299629
ENSG00000137831	UACA	0.374311	0.0300402
ENSG00000139194	RBP5	-0.408561	0.0301472
ENSG00000016391	CHDH	-0.509	0.03019
ENSG00000143630	HCN3	-0.491472	0.0302216
ENSG00000229214	LINC00242	0.867392	0.0302338
ENSG00000129226	CD68	0.34918	0.030258
ENSG00000108423	TUBD1	0.352367	0.0302617
ENSG00000148677	ANKRD1	-0.339918	0.0303406
ENSG00000078053	AMPH	-0.879204	0.0305104
ENSG00000198890	PRMT6	0.550032	0.0305265
ENSG00000167721	TSR1	0.655176	0.0306938
ENSG00000108821	COL1A1	0.609068	0.0306988
ENSG00000166436	TRIM66	-0.49821	0.0308326
ENSG00000255970	LINC02421	-1.08274	0.0309243
ENSG00000105854	PON2	0.674267	0.030964
ENSG00000106080	FKBP14	-0.637304	0.0309987
ENSG00000239617	RPL32P27	-0.586895	0.0312569
ENSG00000165474	GJB2	-0.322749	0.0314745
ENSG00000230021	LOC101928626	-0.654862	0.0314909
ENSG00000228315	GUSBP11	-0.635144	0.0316131
ENSG00000089091	DZANK1	0.641259	0.0317124
ENSG00000145934	TENM2	0.866069	0.0317855
ENSG00000163104	SMARCAD1	-0.283063	0.0318172
ENSG00000211895	IGHA1	0.539762	0.0318767
ENSG00000255425	OR8G3P	0.943036	0.0319047
ENSG00000000460	FIRRM	0.3843	0.0319075
ENSG00000221944	TIGD1	-0.901888	0.0319501
ENSG00000163689	CFAP20DC	-0.514551	0.0319783
ENSG00000199603	RNU6-951P	-0.908662	0.0320825
ENSG00000242256	RN7SL57P	-0.596031	0.0320837
ENSG00000125170	DOK4	-0.508977	0.0321493
ENSG00000138036	DYNC2LI1	0.734407	0.0325001
ENSG00000160062	ZBTB8A	-0.803164	0.0326386
ENSG00000008283	CYB561	-0.485491	0.0326619
ENSG00000228436	LOC105378663	-0.298797	0.0327305
ENSG00000241544	LINC02029	-0.836353	0.0327966
ENSG00000157999	ANKRD61	-0.4665	0.0328178
ENSG00000255571	MIR9-3HG	0.410678	0.0328974
ENSG00000143858	SYT2	0.680111	0.0329223
ENSG00000200235	LOC124900208	0.805922	0.0329847
ENSG00000183010	PYCR1	0.617572	0.0329954
ENSG00000160471	COX6B2	-0.437592	0.0330353
ENSG00000270159	LOC101928557	-0.467549	0.0330881
ENSG00000274713	MIR7974	-0.467549	0.0330881
ENSG00000119912	IDE	-0.23992	0.0331285
ENSG00000196418	ZNF124	0.789345	0.0331922
ENSG00000260219	CD2BP2-DT	0.75989	0.033231
ENSG00000101546	RBFA	0.834336	0.0332444
ENSG00000203760	CENPW	0.308509	0.0333206
ENSG00000231312	MAP4K3-DT	0.407262	0.0333684
ENSG00000011376	LARS2	0.46631	0.0334575
ENSG00000197776	KLHDC1	-0.628204	0.0335775
ENSG00000080986	NDC80	0.568915	0.0335846
ENSG00000222004	LINC02860	-0.420693	0.033626
ENSG00000070731	ST6GALNAC2	0.306919	0.0336292
ENSG00000224520	KRT8P45	0.530903	0.0337657
ENSG00000213222	TOMM40P4	0.479428	0.0338261
ENSG00000113360	DROSHA	-0.290432	0.0338544
ENSG00000133103	COG6	-0.295088	0.0338662
ENSG00000226049	TLK2P1	-0.252015	0.0340702
ENSG00000198732	SMOC1	0.603247	0.0340835
ENSG00000151240	DIP2C	0.603247	0.0340835
ENSG00000199733	RNA5SP307	0.603247	0.0340835
ENSG00000225171	DUTP6	0.828731	0.0341385
ENSG00000121380	BCL2L14	-0.720541	0.0341737
ENSG00000135426	TESPA1	0.817355	0.0342174
ENSG00000274015	LOC105370532	0.462239	0.0342661
ENSG00000184508	HDDC3	-0.377383	0.0344164
ENSG00000275640	MIR6793	-0.5645	0.0344427
ENSG00000177182	CLVS1	0.628588	0.0344628
ENSG00000248265	FLJ12825	0.628588	0.0344628
ENSG00000247213	LINC01498	0.628588	0.0344628
ENSG00000159224	GIP	0.628588	0.0344628
ENSG00000183775	KCTD16	0.628588	0.0344628
ENSG00000261924	LOC400627	0.538891	0.034466
ENSG00000226457	RPL22P3	-0.411556	0.0346025
ENSG00000109738	GLRB	0.411556	0.0346025
ENSG00000266421	MIR4451	-0.411556	0.0346025
ENSG00000211597	IGKJ1	0.411556	0.0346025
ENSG00000239152	RNA5SP310	0.411556	0.0346025
ENSG00000229001	ACTBP14	-0.411556	0.0346025
ENSG00000109424	UCP1	0.411556	0.0346025
ENSG00000174460	ZCCHC12	-0.823682	0.0347003
ENSG00000236188	PRKX-AS1	-0.823682	0.0347003
ENSG00000213889	PPM1N	-0.541252	0.0347066
ENSG00000141642	ELAC1	0.690595	0.0347136
ENSG00000049246	PER3	0.311599	0.0347154
ENSG00000242889	RN7SL449P	-0.799823	0.0347189
ENSG00000227117	HORMAD2-AS1	-0.381301	0.0347437
ENSG00000131848	ZSCAN5A	0.648423	0.0347469
ENSG00000239247	RN7SL589P	-0.475367	0.0347699
ENSG00000175279	CENPS	-0.701908	0.0347892
ENSG00000283215	LINC02537	1.0744	0.03485
ENSG00000260388	LINC00562	0.729531	0.0349732
ENSG00000240268	MOXD2P	0.729531	0.0349732
ENSG00000256087	ZNF432	-0.274755	0.0349888
ENSG00000225831	RPS18P1	1.12477	0.0349908
ENSG00000167286	CD3D	0.820989	0.0349965
ENSG00000169016	E2F6	0.259955	0.0350085
ENSG00000252361	RNU6-118P	-0.974787	0.035096
ENSG00000235777	DPYD-AS2	0.799358	0.0351251
ENSG00000125744	RTN2	-0.321104	0.0351521
ENSG00000186583	SPATC1	-1.01623	0.0353046
ENSG00000205500	MAPRE3-AS1	-0.614649	0.0353841
ENSG00000180539	LINC02908	-0.557241	0.0354095
ENSG00000099991	CABIN1	-0.326624	0.0354676
ENSG00000236334	PPIAL4G	0.695199	0.0354726
ENSG00000167363	FN3K	-0.565234	0.0354805
ENSG00000108830	RND2	-0.565234	0.0354805
ENSG00000133424	LARGE1	-0.565234	0.0354805
ENSG00000253977	MTCO2P4	-0.565234	0.0354805
ENSG00000174946	GPR171	0.610833	0.0355553
ENSG00000272752	STAG3L5P-PVRIG2P-PILRB	-0.66127	0.035643
ENSG00000095637	SORBS1	0.741609	0.0356439
ENSG00000234377	OBI1-AS1	0.458608	0.0358064
ENSG00000285219	LOC100506207	-0.445888	0.0358679
ENSG00000230358	SPDYE21	-0.445888	0.0358679
ENSG00000230447	CTF2P	-0.445888	0.0358679
ENSG00000283971	MIR4442	-1.06271	0.035903
ENSG00000110002	VWA5A	-0.287801	0.0359284
ENSG00000086200	IPO11	0.312425	0.0360102
ENSG00000020256	ZFP64	-0.623354	0.0360183
ENSG00000141994	DUS3L	0.2686	0.0360287
ENSG00000247271	ZBED5-AS1	0.270798	0.0360436
ENSG00000189337	KAZN	0.884962	0.0360773
ENSG00000176208	ATAD5	-0.564181	0.0360876
ENSG00000163607	GTPBP8	-0.243052	0.0361144
ENSG00000196220	SRGAP3	-0.517776	0.0361641
ENSG00000074935	TUBE1	-0.611583	0.0362255
ENSG00000249846	LINC02021	-0.400937	0.0362263
ENSG00000211697	TRGV5	-0.460271	0.0362566
ENSG00000104371	DKK4	0.505561	0.0363149
ENSG00000221890	NPTXR	0.505561	0.0363149
ENSG00000252546	RNA5SP466	0.505561	0.0363149
ENSG00000105784	RUNDC3B	-0.535788	0.0363413
ENSG00000258867	HISLA	-0.853458	0.0363829
ENSG00000228570	NUTM2E	-0.574371	0.0364569
ENSG00000277067	LOC102724843	-0.574371	0.0364569
ENSG00000167900	TK1	0.506228	0.036509
ENSG00000149346	SLX4IP	-0.606163	0.0365233
ENSG00000205336	ADGRG1	0.268088	0.0365749
ENSG00000275379	H3C11	-0.428557	0.0365995
ENSG00000259736	CRTC3-AS1	-0.619708	0.0366977
ENSG00000177406	NINJ2-AS1	-0.634338	0.0369764
ENSG00000215045	GRID2IP	-1.24747	0.0370125
ENSG00000176946	THAP4	0.410044	0.0370331
ENSG00000152404	CWF19L2	-0.288272	0.0370435
ENSG00000111328	CDK2AP1	0.277224	0.0371205
ENSG00000065150	IPO5	0.318698	0.0371471
ENSG00000011638	LDAF1	-0.29571	0.0371586
ENSG00000109436	TBC1D9	-0.307	0.0372219
ENSG00000237232	ZNF295-AS1	0.755517	0.0373424
ENSG00000212461	LOC124900332	-0.678495	0.0373455
ENSG00000211593	IGKJ5	0.498734	0.037348
ENSG00000168096	ANKS3	0.419094	0.037409
ENSG00000116106	EPHA4	0.53992	0.0374904
ENSG00000235076	GAPDHP52	0.494793	0.0375352
ENSG00000185024	BRF1	0.238183	0.0375828
ENSG00000115946	PNO1	0.453505	0.0376632
ENSG00000268521	VN1R83P	-0.560708	0.0377328
ENSG00000240087	RPSAP12	-0.847593	0.0377676
ENSG00000048545	GUCA1A	0.972029	0.0378099
ENSG00000229656	ITGB1-DT	0.970378	0.0380227
ENSG00000163815	CLEC3B	-0.868632	0.0381044
ENSG00000186790	FOXE3	-0.650256	0.0381159
ENSG00000175967	LINC02880	-0.782646	0.0381492
ENSG00000100592	DAAM1	-0.359586	0.0381595
ENSG00000244617	ASPRV1	-0.309663	0.0381602
ENSG00000250687	NAIPP1	-1.26345	0.0381768
ENSG00000101400	SNTA1	-0.301018	0.0381836
ENSG00000267064	UXT-AS1	0.940778	0.0382239
ENSG00000230225	MTND5P14	0.673371	0.0382736
ENSG00000139549	DHH	-0.505372	0.038289
ENSG00000174844	DNAH12	0.720975	0.0382916
ENSG00000162775	RBM15	0.270245	0.0383011
ENSG00000150455	TIRAP	0.455321	0.0383107
ENSG00000158104	HPD	-0.399668	0.0385576
ENSG00000135205	CCDC146	-0.297345	0.0385957
ENSG00000145375	SPATA5	0.58605	0.0386099
ENSG00000113460	BRIX1	0.306198	0.0386187
ENSG00000167195	GOLGA6C	-0.739305	0.0386587
ENSG00000184867	ARMCX2	-0.33796	0.0387238
ENSG00000201519	RNU6-645P	0.419701	0.0387312
ENSG00000283513	MIR941-3	0.494942	0.0388476
ENSG00000166503	HDGFL3	-0.257452	0.0388606
ENSG00000263597	MIR3936	-0.705155	0.0389318
ENSG00000177283	FZD8	0.545625	0.0389531
ENSG00000263676	MIR4632	-0.332193	0.0389792
ENSG00000274641	H2BC17	-0.740901	0.0390485
ENSG00000110844	PRPF40B	-0.688564	0.0390706
ENSG00000176236	RPP38-DT	0.383741	0.039079
ENSG00000165511	ZNF22-AS1	-0.760965	0.0390953
ENSG00000213663	RPL21P58	-0.69888	0.0391336
ENSG00000164972	C9orf24	-0.69888	0.0391336
ENSG00000110203	FOLR3	0.472141	0.0391972
ENSG00000176641	RNF152	-0.559479	0.0392991
ENSG00000204758	RPL26L1-AS1	0.417841	0.0393684
ENSG00000107262	BAG1	0.273668	0.0393778
ENSG00000198089	SFI1	-0.295345	0.0394165
ENSG00000205090	TMEM240	-0.530903	0.0396163
ENSG00000234285	GAPDHP49	-0.530903	0.0396163
ENSG00000262185	LINC02861	-0.530903	0.0396163
ENSG00000265706	SNORD53B	-0.530903	0.0396163
ENSG00000264707	L3MBTL4-AS1	-0.715605	0.0397078
ENSG00000181378	CFAP65	-0.778162	0.0397185
ENSG00000185133	INPP5J	-0.789204	0.0397487
ENSG00000107796	ACTA2	0.391894	0.0397928
ENSG00000270641	TSIX	0.717948	0.0398297
ENSG00000061676	NCKAP1	-0.352567	0.0398424
ENSG00000183579	ZNRF3	-0.420839	0.0399603
ENSG00000141371	CHCT1	0.70787	0.0400106
ENSG00000250673	REELD1	0.70787	0.0400106
ENSG00000146757	ZNF92	0.26509	0.0400385
ENSG00000082438	COBLL1	-0.429178	0.0400775
ENSG00000232629	HLA-DQB2	-0.54123	0.0400912
ENSG00000121895	TMEM156	-0.967066	0.0400978
ENSG00000267638	LOC105371789	-0.253454	0.0401067
ENSG00000133131	MORC4	-0.861096	0.0401174
ENSG00000243742	RPLP0P2	0.4839	0.0402081
ENSG00000082684	SEMA5B	0.4839	0.0402081
ENSG00000111358	GTF2H3	0.229847	0.0402768
ENSG00000173418	NAA20	0.260705	0.0404189
ENSG00000234444	ZNF736	-0.278089	0.0404436
ENSG00000141934	PLPP2	0.479975	0.0404792
ENSG00000137942	FNBP1L	-0.255409	0.0405062
ENSG00000159055	MIS18A	0.581001	0.0405095
ENSG00000129038	LOXL1	0.536995	0.0405134
ENSG00000011201	ANOS1	-0.473846	0.0405139
ENSG00000145283	SLC10A6	0.673538	0.0405265
ENSG00000041515	MYO16	0.618022	0.0405939
ENSG00000139211	AMIGO2	0.378873	0.0407808
ENSG00000263753	LINC00667	-0.297876	0.0408172
ENSG00000197180	ATP6AP1-DT	-0.460099	0.0408939
ENSG00000137288	UQCC2	0.3065	0.0409251
ENSG00000186017	ZNF566	-0.751486	0.0409585
ENSG00000160072	ATAD3B	0.289388	0.0410273
ENSG00000065717	TLE2	-0.380905	0.0410572
ENSG00000241155	ARHGAP31-AS1	-0.308428	0.0411268
ENSG00000204044	SLC12A5-AS1	0.905871	0.0411372
ENSG00000138772	ANXA3	0.708661	0.0411731
ENSG00000274615	NPEPPSP1	0.267858	0.0411894
ENSG00000236509	RPL21P133	0.743089	0.0411978
ENSG00000107789	MINPP1	-0.431835	0.0412194
ENSG00000227689	SRP68P2	0.521912	0.0413063
ENSG00000275273	MIR6780A	0.521912	0.0413063
ENSG00000259169	GNRHR2P1	0.521912	0.0413063
ENSG00000153363	LINC00467	1.00605	0.0415036
ENSG00000123454	DBH	0.682528	0.041612
ENSG00000186666	BCDIN3D	0.736087	0.0416543
ENSG00000116157	GPX7	-0.890724	0.0416585
ENSG00000165424	ZCCHC24	0.266084	0.0417506
ENSG00000087448	KLHL42	-1.25186	0.0417896
ENSG00000255874	PRECSIT	0.672063	0.0418525
ENSG00000235191	NUCB1-AS1	-0.889552	0.0418558
ENSG00000235947	EGOT	0.362443	0.041867
ENSG00000212242	RNA5SP219	-0.50876	0.0420252
ENSG00000204272	NBDY	-0.471799	0.0420323
ENSG00000235831	BHLHE40-AS1	-0.922378	0.0420667
ENSG00000188234	AGAP4	0.239754	0.0421862
ENSG00000152104	PTPN14	-0.377225	0.0422459
ENSG00000147576	ADHFE1	0.787194	0.0422535
ENSG00000166796	LDHC	0.699664	0.0422619
ENSG00000136696	IL36B	-0.348403	0.04229
ENSG00000164125	GASK1B	-0.444988	0.0422945
ENSG00000285886	LOC124901671	0.712085	0.042417
ENSG00000269404	SPIB	0.6737	0.0424179
ENSG00000239466	RN7SL552P	0.520284	0.0424279
ENSG00000221333	MIR548K	0.520284	0.0424279
ENSG00000264493	MIR4298	0.578094	0.0424614
ENSG00000033170	FUT8	-0.647864	0.0425423
ENSG00000182866	LCK	0.472446	0.042544
ENSG00000196208	GREB1	0.767543	0.0425932
ENSG00000172469	MANEA	-0.443551	0.0426101
ENSG00000169972	PUSL1	0.303966	0.0426479
ENSG00000095464	PDE6C	-1.01609	0.0427176
ENSG00000196754	S100A2	0.227487	0.0427944
ENSG00000188263	IL17REL	0.713775	0.042813
ENSG00000220008	LINGO3	-0.503712	0.0428407
ENSG00000258731	DDHD1-DT	0.473281	0.0428492
ENSG00000137054	POLR1E	0.466587	0.0429184
ENSG00000171960	PPIH	0.420589	0.0429612
ENSG00000208772	SNORD94	-0.540427	0.0429875
ENSG00000172361	CFAP53	-0.963635	0.0430904
ENSG00000108309	RUNDC3A	0.41543	0.0431491
ENSG00000172538	FAM170B	-0.853945	0.0432624
ENSG00000234996	ACTG1P25	0.696087	0.0433076
ENSG00000207952	MIR624	0.690424	0.0433175
ENSG00000230789	ARHGAP26-IT1	0.70699	0.0433307
ENSG00000066926	FECH	-0.253546	0.0433639
ENSG00000278496	RBBP8P2	0.523201	0.0433746
ENSG00000131089	ARHGEF9	-0.316703	0.0434418
ENSG00000249252	C1QTNF7-AS1	-0.828317	0.0434483
ENSG00000211451	GNRHR2	0.609129	0.0434574
ENSG00000187325	TAF9B	-0.216251	0.0435045
ENSG00000148840	PPRC1	0.249966	0.0437231
ENSG00000186088	GSAP	-0.239301	0.0438051
ENSG00000245750	DRAIC	0.554982	0.0438318
ENSG00000084693	AGBL5	0.231869	0.0438407
ENSG00000240808	RPL34P24	-0.433399	0.0438653
ENSG00000170801	HTRA3	0.851803	0.0439275
ENSG00000133316	WDR74	0.223841	0.0440364
ENSG00000224546	EIF4BP3	0.368799	0.0440526
ENSG00000183813	CCR4	0.354929	0.0440585
ENSG00000055732	MCOLN3	-0.663883	0.0440594
ENSG00000155275	TRMT44	0.585463	0.0440711
ENSG00000231989	PPP1R2B	-0.268589	0.044182
ENSG00000252770	RNU7-4P	0.509242	0.0442178
ENSG00000171873	ADRA1D	0.772064	0.0442284
ENSG00000250138	LOC728488	-0.409004	0.0442577
ENSG00000284730	TMDD1	0.861853	0.0443929
ENSG00000144369	FAM171B	-0.404308	0.0444242
ENSG00000136383	ALPK3	0.269214	0.0446914
ENSG00000231416	RPL34P5	0.585801	0.0447169
ENSG00000186594	MIR22HG	0.415466	0.0447627
ENSG00000107282	APBA1	-0.532614	0.0448421
ENSG00000121671	CRY2	0.237774	0.0448434
ENSG00000170049	KCNAB3	-0.630709	0.045009
ENSG00000004838	ZMYND10	0.611367	0.0450938
ENSG00000279192	PWAR5	-0.335745	0.0451978
ENSG00000089558	KCNH4	0.335132	0.0452159
ENSG00000134013	LOXL2	0.409295	0.0452665
ENSG00000125901	MRPS26	0.385641	0.0452696
ENSG00000258137	GPR84-AS1	0.418791	0.045319
ENSG00000140451	PIF1	1.09821	0.0454764
ENSG00000162813	BPNT1	-0.46543	0.0455319
ENSG00000203737	GPR52	0.656342	0.0455655
ENSG00000143845	ETNK2	0.868268	0.0455771
ENSG00000145832	SLC25A48	0.542728	0.0455779
ENSG00000284738	LOC101928059	-0.394647	0.0456925
ENSG00000115816	CEBPZ	0.250147	0.0457269
ENSG00000189134	NKAPL	-0.738521	0.0458355
ENSG00000116690	PRG4	-0.612598	0.0459523
ENSG00000180304	OAZ2	-0.267362	0.0459549
ENSG00000249767	ENPP7P10	0.491796	0.0459618
ENSG00000175792	RUVBL1	0.222818	0.0460081
ENSG00000189430	NCR1	-0.3051	0.0460527
ENSG00000166452	AKIP1	-0.251124	0.046104
ENSG00000011332	DPF1	-0.776826	0.0461099
ENSG00000254369	HOXA-AS3	-0.644516	0.0461847
ENSG00000177354	C10orf71	-0.417662	0.0462177
ENSG00000120457	KCNJ5	-0.530889	0.046313
ENSG00000002933	TMEM176A	-0.232209	0.0463942
ENSG00000265565	MIR3143	0.84205	0.0466258
ENSG00000204611	ZNF616	0.228142	0.046633
ENSG00000135838	NPL	-0.274135	0.04668
ENSG00000270379	HEATR9	-1.03097	0.0467139
ENSG00000253123	LOC100507403	-0.277466	0.0467279
ENSG00000201944	LOC124900423	-0.323193	0.0468831
ENSG00000005882	PDK2	0.409705	0.0468907
ENSG00000128512	DOCK4	-0.227789	0.0468991
ENSG00000284688	BTN1A1P1	-0.454179	0.0469392
ENSG00000262999	LOC101927131	-0.296537	0.0469716
ENSG00000111275	ALDH2	-0.26003	0.0470051
ENSG00000229320	KRT8P12	-0.658407	0.0470556
ENSG00000147804	SLC39A4	0.317362	0.0470725
ENSG00000177383	MAGEF1	0.689114	0.0470886
ENSG00000128274	A4GALT	0.268385	0.0473532
ENSG00000232778	RPL23AP50	0.497458	0.0475586
ENSG00000242251	RN7SL20P	0.773387	0.047638
ENSG00000150782	IL18	-0.228815	0.0476639
ENSG00000278817	DGCR6	0.722898	0.0476803
ENSG00000248371	LINC02056	0.658779	0.0477666
ENSG00000181026	AEN	0.279307	0.047831
ENSG00000282917	LOC101927179	0.324426	0.0478766
ENSG00000060656	PTPRU	0.366717	0.0478928
ENSG00000148296	SURF6	0.253424	0.047898
ENSG00000185420	SMYD3	-0.523723	0.047976
ENSG00000133317	LGALS12	-0.6434	0.0479785
ENSG00000179088	C12orf42	-0.89093	0.0480111
ENSG00000167257	RNF214	0.212296	0.0480232
ENSG00000235241	LOC107985101	-0.323284	0.0482309
ENSG00000157150	TIMP4	0.482708	0.0482769
ENSG00000173200	PARP15	0.344633	0.0483344
ENSG00000129219	PLD2	-0.273685	0.0483353
ENSG00000205609	EIF3CL	1.11452	0.0483448
ENSG00000064545	TMEM161A	-0.629556	0.0484105
ENSG00000172687	ZNF738	-0.314112	0.0484438
ENSG00000251957	RNU6-1095P	0.63999	0.0484535
ENSG00000163933	RFT1	-0.263127	0.0484547
ENSG00000156113	KCNMA1	-0.368966	0.0485181
ENSG00000135519	KCNH3	0.741214	0.0486145
ENSG00000136688	IL36G	-1.34975	0.0486459
ENSG00000104290	FZD3	-0.505966	0.0486557
ENSG00000188171	ZNF626	-0.31837	0.0486756
ENSG00000124257	NEURL2	0.766022	0.0486821
ENSG00000213937	CLDN9	0.581365	0.048708
ENSG00000167513	CDT1	0.49446	0.0487882
ENSG00000249115	HAUS5	-0.391855	0.0487903
ENSG00000229132	EIF4A1P10	0.214543	0.0489895
ENSG00000236882	LINC01554	0.740344	0.0490068
ENSG00000132549	VPS13B	-0.213809	0.0490171
ENSG00000100191	SLC5A4	0.662018	0.0490266
ENSG00000196363	WDR5	0.275419	0.0490898
ENSG00000253739	RNU6-323P	-1.05234	0.0491058
ENSG00000119715	ESRRB	-0.717257	0.0492404
ENSG00000253210	DENND3-AS1	-0.231735	0.0493255
ENSG00000162572	SCNN1D	0.276599	0.0493436
ENSG00000025434	NR1H3	-0.424789	0.0493573
ENSG00000136014	USP44	1.03477	0.0493676
ENSG00000199133	MIRLET7D	0.689389	0.0494478
ENSG00000130299	GTPBP3	-0.579064	0.049509
ENSG00000182197	EXT1	0.256179	0.0495462
ENSG00000168438	CDC40	-0.241786	0.0495771
ENSG00000226763	SRRM5	0.707789	0.0496142
ENSG00000146574	CCZ1B	0.303703	0.0496297
ENSG00000117425	PTCH2	0.462221	0.0497097
ENSG00000170425	ADORA2B	0.316951	0.0497708
ENSG00000130956	HABP4	0.389654	0.0498003
ENSG00000127364	TAS2R4	-0.685633	0.0499808
ENSG00000233690	EBAG9P1	-0.689334	0.0500084
ENSG00000132879	FBXO44	-0.323579	0.0500436
ENSG00000238311	SNORD13E	-0.409585	0.0500966
ENSG00000272047	GTF2H5	0.324049	0.0505546
ENSG00000138744	NAAA	-0.297712	0.0505666
ENSG00000205181	LINC00654	-0.320033	0.0506163
ENSG00000285664	LOC105370500	0.748046	0.050624
ENSG00000119725	ZNF410	0.283785	0.0506742
ENSG00000187676	B3GLCT	0.428497	0.050684
ENSG00000239264	TXNDC5	0.224316	0.0506925
ENSG00000136828	RALGPS1	-0.359569	0.0508233
ENSG00000105447	GRWD1	0.453999	0.0508477
ENSG00000183336	BOLA2	-0.673538	0.0508891
ENSG00000141404	GNAL	-0.626624	0.0509322
ENSG00000185972	CCIN	0.50721	0.0509439
ENSG00000138180	CEP55	0.552563	0.0510846
ENSG00000137270	GCM1	0.518751	0.0511594
ENSG00000104731	KLHDC4	0.315827	0.0512156
ENSG00000176105	YES1	-0.731355	0.0513725
ENSG00000198901	PRC1	-1.06587	0.0513789
ENSG00000183496	MEX3B	-0.237866	0.0513973
ENSG00000106100	NOD1	-0.387543	0.051481
ENSG00000105996	HOXA2	0.614788	0.0515876
ENSG00000276770	MIR6780B	-0.601194	0.051612
ENSG00000154485	MMP21	0.601194	0.051612
ENSG00000033122	LRRC7	-0.493627	0.0516399
ENSG00000167074	TEF	0.325008	0.051677
ENSG00000081665	ZNF506	-0.347242	0.0517125
ENSG00000161860	SYCE2	-0.566808	0.0517659
ENSG00000252887	RNU6-430P	0.549666	0.0517667
ENSG00000164106	SCRG1	-0.727158	0.0517865
ENSG00000175538	KCNE3	-0.209307	0.0518519
ENSG00000159189	C1QC	-0.512518	0.051867
ENSG00000255568	BRWD1-AS2	-0.994473	0.051966
ENSG00000157613	CREB3L1	0.707576	0.0520165
ENSG00000171368	TPPP	1.0459	0.0520805
ENSG00000143315	PIGM	-0.503061	0.052117
ENSG00000113249	HAVCR1	0.228355	0.0521323
ENSG00000046889	PREX2	-1.0209	0.05215
ENSG00000168306	ACOX2	0.502393	0.0521966
ENSG00000179593	ALOX15B	-0.946596	0.0522
ENSG00000111785	RIC8B	0.414681	0.0522369
ENSG00000142615	CELA2A	0.947448	0.0522372
ENSG00000196391	ZNF774	0.666177	0.0522387
ENSG00000135093	USP30	-0.420206	0.0524094
ENSG00000184389	A3GALT2	0.562558	0.0524339
ENSG00000229800	ATP8A2P2	0.520644	0.052443
ENSG00000150783	TEX12	-0.481426	0.0525004
ENSG00000206635	RNU6-1062P	0.481426	0.0525004
ENSG00000214708	LOC105371730	0.593373	0.0525692
ENSG00000100024	UPB1	-0.422466	0.0527314
ENSG00000088387	DOCK9	0.499559	0.0527325
ENSG00000265462	MIR3680-1	-0.751877	0.0530052
ENSG00000266964	FXYD1	0.81901	0.0530186
ENSG00000179431	FJX1	-0.814692	0.0530349
ENSG00000134222	PSRC1	-0.573501	0.0530603
ENSG00000213199	ASIC3	0.578568	0.0531232
ENSG00000149927	DOC2A	-0.612237	0.0531425
ENSG00000069509	FUNDC1	0.393266	0.0533236
ENSG00000142675	CNKSR1	0.610185	0.0533307
ENSG00000129204	USP6	0.610185	0.0533307
ENSG00000154309	DISP1	0.635701	0.0533612
ENSG00000149489	ROM1	0.433838	0.0534252
ENSG00000100427	MLC1	0.601492	0.0534258
ENSG00000129116	PALLD	0.321417	0.0534513
ENSG00000137070	IL11RA	-0.293699	0.0534599
ENSG00000170854	RIOX2	0.353784	0.0535368
ENSG00000178297	TMPRSS9	0.868036	0.0535672
ENSG00000114491	UMPS	0.378126	0.0536156
ENSG00000236901	MIR600HG	0.218817	0.0537536
ENSG00000214401	KANSL1-AS1	0.764051	0.0538823
ENSG00000130787	HIP1R	0.26163	0.0538961
ENSG00000090539	CHRD	0.592204	0.0540094
ENSG00000200753	LOC124900239	-0.820639	0.0540508
ENSG00000177917	ARL6IP6	0.275909	0.0541127
ENSG00000133142	TCEAL4	-0.238767	0.0541174
ENSG00000107937	GTPBP4	0.268653	0.0541313
ENSG00000152822	GRM1	0.765375	0.0541984
ENSG00000105246	EBI3	-0.898819	0.0542332
ENSG00000189369	GSPT2	-0.586028	0.0544336
ENSG00000137726	FXYD6	0.353078	0.0545183
ENSG00000136631	VPS45	-0.29968	0.0545421
ENSG00000185100	ADSS1	-0.359792	0.0545427
ENSG00000125780	TGM3	-0.376037	0.0545869
ENSG00000222726	RNU2-7P	-0.350401	0.0546081
ENSG00000206603	SNORA22B	-0.350401	0.0546081
ENSG00000156234	CXCL13	-0.487989	0.0546657
ENSG00000205744	DENND1C	-0.2705	0.0546836
ENSG00000129484	PARP2	-0.325292	0.0546838
ENSG00000175886	RPL7AP66	0.633975	0.0546845
ENSG00000136842	TMOD1	-0.627128	0.0547487
ENSG00000234608	MAPKAPK5-AS1	-0.205596	0.0548681
ENSG00000067113	PLPP1	0.311606	0.0548749
ENSG00000197535	MYO5A	-0.244275	0.054914
ENSG00000041353	RAB27B	-0.973754	0.0550565
ENSG00000162490	DRAXIN	0.345337	0.0550639
ENSG00000116771	AGMAT	-0.590576	0.0551039
ENSG00000140092	FBLN5	0.918021	0.0551264
ENSG00000247092	SNHG10	-0.669633	0.0551512
ENSG00000083097	DOP1A	-0.554494	0.0552201
ENSG00000168397	ATG4B	0.250852	0.0552401
ENSG00000203724	C1orf53	0.341264	0.0554216
ENSG00000124181	PLCG1	0.625566	0.0556643
ENSG00000136541	ERMN	-0.284484	0.0557095
ENSG00000169599	NFU1	-0.432073	0.0558037
ENSG00000111269	CREBL2	-0.254929	0.0559323
ENSG00000234478	ACBD3-AS1	-0.327299	0.0559421
ENSG00000278486	YRDCP1	-0.47491	0.0559919
ENSG00000224975	INE1	-0.223008	0.0560352
ENSG00000222872	RNU4-78P	0.716126	0.056053
ENSG00000261857	MIA	0.716126	0.056053
ENSG00000215256	DHRS4-AS1	-1.01439	0.0560638
ENSG00000179813	FAM216B	-0.328017	0.0560978
ENSG00000158887	MPZ	-0.272331	0.0562101
ENSG00000141579	ZNF750	-0.673199	0.0562276
ENSG00000161681	SHANK1	-0.704336	0.0563276
ENSG00000124334	IL9R	0.483055	0.0563814
ENSG00000091622	PITPNM3	-0.57069	0.056533
ENSG00000042493	CAPG	-0.281101	0.0565626
ENSG00000281005	LINC00921	0.233269	0.0566462
ENSG00000083067	TRPM3	0.347108	0.0566587
ENSG00000108244	KRT23	0.402316	0.056724
ENSG00000089472	HEPH	-0.608388	0.0567298
ENSG00000121764	HCRTR1	0.605898	0.0567653
ENSG00000253230	MIR124-1HG	0.551773	0.0568239
ENSG00000106605	BLVRA	0.206442	0.0568971
ENSG00000236617	CHFR-DT	-0.583749	0.0569751
ENSG00000273768	LOC124904613	-0.453716	0.0569789
ENSG00000198785	GRIN3A	-0.389448	0.0570498
ENSG00000116791	CRYZ	-0.540262	0.0571886
ENSG00000162739	SLAMF6	-0.509878	0.0572213
ENSG00000281207	SLFNL1-AS1	-0.712737	0.0572564
ENSG00000166833	NAV2	-0.514471	0.0573362
ENSG00000210181	RNU6ATAC4P	-0.710033	0.0573374
ENSG00000115042	FAHD2A	0.545369	0.0573903
ENSG00000164109	MAD2L1	-0.867641	0.0574889
ENSG00000138231	DBR1	-0.389408	0.0575301
ENSG00000161277	THAP8	-0.329425	0.0575507
ENSG00000214535	RPS15AP1	0.657187	0.0575751
ENSG00000171612	SLC25A33	0.336008	0.0575969
ENSG00000268536	LOC124904620	0.866116	0.0576616
ENSG00000131652	THOC6	0.249803	0.0578135
ENSG00000127884	ECHS1	0.252343	0.0579081
ENSG00000237576	LINC01888	-0.675355	0.0579458
ENSG00000231028	AHI1-DT	-0.786644	0.0580929
ENSG00000083290	ULK2	-0.428476	0.0581632
ENSG00000180383	DEFB124	0.422112	0.0581732
ENSG00000162377	COA7	0.338508	0.0582579
ENSG00000171298	GAA	-0.230777	0.0582619
ENSG00000135914	HTR2B	0.381156	0.058322
ENSG00000106263	EIF3B	0.21227	0.0584231
ENSG00000264314	MIR548AT	0.317451	0.058427
ENSG00000175322	ZNF519	0.50123	0.0585021
ENSG00000078269	SYNJ2	0.421281	0.0586272
ENSG00000176076	KCNE5	-0.540308	0.0586504
ENSG00000125868	DSTN	-0.274193	0.0587684
ENSG00000131043	AAR2	0.275402	0.0589551
ENSG00000248677	LINC02102	0.868354	0.0589568
ENSG00000162851	TFB2M	-0.31209	0.05935
ENSG00000240729	RPL21P60	0.701043	0.0593959
ENSG00000152439	ZNF773	0.363707	0.0594221
ENSG00000236565	HNRNPA3P5	0.431757	0.0596209
ENSG00000198948	MFAP3L	-0.574334	0.0596735
ENSG00000250075	LOC101927237	0.588524	0.0597913
ENSG00000146926	ASB10	0.588524	0.0597913
ENSG00000231256	CFAP97D1	0.301733	0.0599485
ENSG00000168495	POLR3D	0.565558	0.0600212
ENSG00000006283	CACNA1G	-0.516967	0.0600766
ENSG00000253831	ETV3L	-0.723739	0.0600834
ENSG00000118804	STBD1	-0.32995	0.0600887
ENSG00000229222	KRT18P4	0.703953	0.060173
ENSG00000137338	PGBD1	-0.6296	0.060226
ENSG00000169258	GPRIN1	0.44944	0.0602824
ENSG00000130751	NPAS1	0.354579	0.0604293
ENSG00000187535	IFT140	0.280928	0.0604491
ENSG00000118922	KLF12	-0.468034	0.0605435
ENSG00000180644	PRF1	0.273118	0.0605503
ENSG00000054965	FAM168A	-0.199889	0.0606597
ENSG00000198917	SPOUT1	0.218208	0.0607506
ENSG00000182175	RGMA	0.955415	0.0608052
ENSG00000270903	HNRNPA3P9	0.537924	0.0609485
ENSG00000164050	PLXNB1	-0.427859	0.0609622
ENSG00000124493	GRM4	0.649084	0.0609998
ENSG00000174697	LEP	0.241921	0.0611314
ENSG00000182400	TRAPPC6B	-0.270346	0.0612
ENSG00000224940	PRRT4	-0.558443	0.0612111
ENSG00000140859	KIFC3	-0.271116	0.0612118
ENSG00000119139	TJP2	-0.586578	0.0615022
ENSG00000215704	CELA2B	0.672949	0.0615064
ENSG00000197933	ZNF823	-0.361986	0.0615234
ENSG00000211592	IGKC	0.420037	0.0617022
ENSG00000009830	POMT2	0.299664	0.0617798
ENSG00000257596	SCAT2	0.30374	0.0619147
ENSG00000156531	PHF6	-0.213475	0.0619639
ENSG00000169372	CRADD	0.499277	0.0619845
ENSG00000231680	LINC02723	-0.705186	0.062014
ENSG00000243313	RN7SL285P	0.422598	0.0620308
ENSG00000164039	BDH2	-0.394111	0.0621037
ENSG00000228889	UBAC2-AS1	-0.394111	0.0621037
ENSG00000137720	CFAP68	0.362298	0.062107
ENSG00000135637	CCDC142	-0.220063	0.0621685
ENSG00000234736	FAM170B-AS1	0.714856	0.0621777
ENSG00000110107	PRPF19	0.226504	0.0621963
ENSG00000081148	IMPG2	0.808265	0.0622366
ENSG00000232818	RPS2P32	0.418824	0.0622775
ENSG00000145214	DGKQ	-0.270975	0.0623467
ENSG00000136040	PLXNC1	-0.419983	0.0623495
ENSG00000176058	TPRN	0.315945	0.0624699
ENSG00000121858	TNFSF10	0.452477	0.062542
ENSG00000276961	MIR7848	-0.535883	0.0626028
ENSG00000106477	CEP41	-0.688519	0.0626116
ENSG00000161204	ABCF3	0.195563	0.0626128
ENSG00000183023	SLC8A1	-0.25992	0.0626751
ENSG00000164825	DEFB1	0.547654	0.0628621
ENSG00000182544	MFSD5	0.196146	0.0629594
ENSG00000228057	SEC63P1	-0.731828	0.0629656
ENSG00000244161	FLNB-AS1	-0.502475	0.0630559
ENSG00000155974	GRIP1	-0.370226	0.0630562
ENSG00000147654	EBAG9	0.21027	0.0632665
ENSG00000228981	RPS2P20	0.460083	0.0632884
ENSG00000124787	RPP40	-0.316069	0.0633162
ENSG00000155189	AGPAT5	0.338446	0.0633687
ENSG00000182704	TSKU	-0.589595	0.0633806
ENSG00000092445	TYRO3	-0.379582	0.0634232
ENSG00000179776	CDH5	0.625594	0.063501
ENSG00000065054	NHERF2	0.345995	0.0635463
ENSG00000273836	MIR6842	0.651004	0.0635601
ENSG00000227347	HNRNPKP2	-0.474522	0.0636432
ENSG00000107593	PKD2L1	0.519197	0.0636509
ENSG00000278619	MRM1	0.853847	0.063792
ENSG00000127366	TAS2R5	-0.414971	0.0638259
ENSG00000171115	GIMAP8	0.529451	0.0638373
ENSG00000214784	RPS3AP21	-0.255498	0.0638681
ENSG00000184708	EIF4ENIF1	-0.29371	0.063924
ENSG00000048540	LMO3	0.856606	0.0639354
ENSG00000111247	RAD51AP1	-0.340802	0.0639526
ENSG00000169598	DFFB	0.308736	0.0639792
ENSG00000232517	CSPG4BP	-1.1116	0.0640306
ENSG00000197046	SIGLEC15	-0.634567	0.0640546
ENSG00000187959	CPSF4L	0.57674	0.0640776
ENSG00000177301	KCNA2	0.458559	0.0641288
ENSG00000225578	NCBP2-AS1	0.619147	0.0641556
ENSG00000173638	SLC19A1	0.371925	0.0641803
ENSG00000168303	MPLKIP	0.194269	0.0641945
ENSG00000187688	TRPV2	-0.215173	0.0642852
ENSG00000198576	ARC	0.464743	0.0643579
ENSG00000116990	MYCL	-0.331139	0.0645693
ENSG00000166578	IQCD	-0.784858	0.064591
ENSG00000232656	IDI2-AS1	0.695291	0.0647359
ENSG00000251451	GTF2IP9	-1.10869	0.0647766
ENSG00000167371	PRRT2	-0.31019	0.0647982
ENSG00000116918	TSNAX	-0.250388	0.0648615
ENSG00000005469	CROT	-0.688592	0.0648813
ENSG00000241981	RPL21P49	0.437866	0.0649908
ENSG00000231948	HS1BP3-IT1	-0.492841	0.0650178
ENSG00000055483	USP36	0.207541	0.0651904
ENSG00000238184	CD81-AS1	0.664265	0.0652001
ENSG00000109846	CRYAB	-0.906698	0.0652191
ENSG00000182271	TMIGD1	0.499787	0.0653169
ENSG00000143552	NUP210L	-0.307628	0.0653721
ENSG00000183066	WBP2NL	0.350758	0.0653926
ENSG00000133958	UNC79	0.996448	0.0654732
ENSG00000274925	ZKSCAN2-DT	0.25527	0.0654809
ENSG00000118971	CCND2	0.437405	0.0656483
ENSG00000196209	SIRPB2	-0.218537	0.0656683
ENSG00000196421	C20orf204	0.574254	0.0657871
ENSG00000137309	HMGA1	0.237723	0.0658135
ENSG00000176623	RMDN1	-0.232663	0.0658883
ENSG00000138050	THUMPD2	0.224091	0.0658968
ENSG00000163624	CDS1	-0.259563	0.0659204
ENSG00000127831	VIL1	0.484916	0.0659394
ENSG00000141564	RPTOR	0.24168	0.065973
ENSG00000092929	UNC13D	-0.24917	0.0660031
ENSG00000163701	IL17RE	-0.948593	0.0660258
ENSG00000236830	CBR3-AS1	-0.385571	0.0660506
ENSG00000132423	COQ3	0.272878	0.0661651
ENSG00000162997	PRORSD1P	0.420879	0.0661762
ENSG00000196396	PTPN1	-0.217139	0.0661996
ENSG00000177096	PHETA2	0.283889	0.0662026
ENSG00000267551	GNA15-DT	-0.290717	0.0662276
ENSG00000282977	PCBP2-OT1	-0.264227	0.0662595
ENSG00000165912	PACSIN3	0.874739	0.0662621
ENSG00000133116	KL	0.675702	0.0663586
ENSG00000239608	RUVBL1-AS1	0.675702	0.0663586
ENSG00000100373	UPK3A	-0.682675	0.0664322
ENSG00000140465	CYP1A1	0.494102	0.0664383
ENSG00000136518	ACTL6A	0.378922	0.0665488
ENSG00000214544	GTF2IRD2P1	-0.870995	0.0666932
ENSG00000167634	NLRP7	-0.546541	0.0667371
ENSG00000243660	ZNF487	-0.380541	0.0667676
ENSG00000110074	FOXRED1	-0.292743	0.0668942
ENSG00000185339	TCN2	-0.320203	0.0669083
ENSG00000076641	PAG1	-0.241897	0.0669676
ENSG00000144485	HES6	0.204784	0.0669953
ENSG00000266770	RN7SL619P	-0.894618	0.0670511
ENSG00000173930	SLCO4C1	0.325955	0.0671432
ENSG00000013725	CD6	0.215125	0.0671571
ENSG00000171174	RBKS	0.358417	0.0672401
ENSG00000110042	DTX4	-0.252793	0.0672544
ENSG00000284858	LOC124901864	-0.45311	0.0672795
ENSG00000171045	TSNARE1	0.202286	0.0673547
ENSG00000157870	PRXL2B	-0.298643	0.0673565
ENSG00000267532	MIR497HG	-0.663177	0.0673832
ENSG00000162144	CYB561A3	-0.24272	0.067409
ENSG00000214803	LOC101927588	-0.652616	0.067438
ENSG00000187122	SLIT1	-0.407846	0.0675122
ENSG00000178974	FBXO34	0.258252	0.0675613
ENSG00000209482	SNORD83A	-0.526214	0.0675782
ENSG00000266967	AARSD1	0.681884	0.0676064
ENSG00000214706	IFRD2	0.282689	0.0676665
ENSG00000104808	DHDH	-0.680366	0.0677312
ENSG00000204252	HLA-DOA	-0.573192	0.0677697
ENSG00000113583	C5orf15	-0.195975	0.0677928
ENSG00000004399	PLXND1	-0.277465	0.0678151
ENSG00000178429	RPS3AP5	0.509116	0.0680337
ENSG00000218426	RPL27AP6	-0.39193	0.0680633
ENSG00000076604	TRAF4	0.445294	0.0680765
ENSG00000269929	MIRLET7A1HG	0.391249	0.0681486
ENSG00000119328	ABITRAM	-0.211573	0.0681602
ENSG00000255561	FDXACB1	0.401437	0.0682338
ENSG00000246922	UBAP1L	0.270637	0.0682519
ENSG00000163596	ICA1L	-0.777706	0.0682758
ENSG00000132330	SCLY	-0.405257	0.068278
ENSG00000095739	BAMBI	-0.608103	0.0683272
ENSG00000149743	TRPT1	0.203569	0.0684371
ENSG00000230872	MFSD13B	0.289524	0.0685224
ENSG00000239900	ADSL	-0.254075	0.0685232
ENSG00000070831	CDC42	-0.244855	0.0685615
ENSG00000164124	TMEM144	-0.319679	0.0685668
ENSG00000248489	LOC100289230	0.257904	0.0687941
ENSG00000130935	NOL11	0.280858	0.0688051
ENSG00000138095	LRPPRC	0.205759	0.0689413
ENSG00000151876	FBXO4	-0.461699	0.0690001
ENSG00000118961	LDAH	-0.355177	0.0690871
ENSG00000238227	TMEM250	0.228927	0.0691232
ENSG00000088035	ALG6	-0.207546	0.0691489
ENSG00000227036	LINC00511	-0.659385	0.0691679
ENSG00000139219	COL2A1	-0.930044	0.0691852
ENSG00000267195	MIR212	0.923975	0.069207
ENSG00000125966	MMP24	-0.396265	0.0692165
ENSG00000152229	PSTPIP2	-0.406429	0.0692326
ENSG00000180113	TDRD6	-0.21864	0.0693227
ENSG00000156469	MTERF3	0.282755	0.069385
ENSG00000204577	LILRB3	-0.372543	0.0694551
ENSG00000258926	LOC105370525	-0.320589	0.0695316
ENSG00000077232	DNAJC10	-0.212949	0.0697062
ENSG00000108106	UBE2S	0.195072	0.0697367
ENSG00000213995	NAXD	-0.189858	0.0697604
ENSG00000178814	OPLAH	-0.317435	0.0698796
ENSG00000273802	H2BC8	0.263895	0.0699436
ENSG00000254838	GVINP1	0.407182	0.0699898
ENSG00000106341	PPP1R17	-1.16437	0.0699951
ENSG00000007129	CEACAM21	0.490359	0.0700676
ENSG00000198003	ODAD3	-0.297725	0.0701354
ENSG00000231043	LOC644456	-0.744649	0.0701736
ENSG00000027869	SH2D2A	0.491657	0.070215
ENSG00000133114	GPALPP1	0.244564	0.0703019
ENSG00000135480	KRT7	-0.91847	0.070398
ENSG00000196502	SULT1A1	0.219279	0.0704713
ENSG00000172915	NBEA	-0.663177	0.0705082
ENSG00000172409	CLP1	0.289695	0.0705653
ENSG00000088256	GNA11	0.29022	0.0705816
ENSG00000273079	GRIN2B	-0.328842	0.070703
ENSG00000162086	ZNF75A	0.378258	0.0707955
ENSG00000161677	JOSD2	-0.185589	0.0708285
ENSG00000136856	SLC2A8	-0.243219	0.0708341
ENSG00000180422	LINC00304	-0.596037	0.0708535
ENSG00000176022	B3GALT6	0.276839	0.0710417
ENSG00000182902	SLC25A18	0.273006	0.0712052
ENSG00000124391	IL17C	0.261769	0.0712816
ENSG00000162526	TSSK3	-0.507251	0.071303
ENSG00000109758	HGFAC	-0.481677	0.0713424
ENSG00000105609	LILRB5	-0.597045	0.0713528
ENSG00000100104	SRRD	0.31975	0.0713976
ENSG00000072274	TFRC	-0.214039	0.071426
ENSG00000154188	ANGPT1	0.493006	0.0715061
ENSG00000187713	TMEM203	0.377974	0.071526
ENSG00000145936	KCNMB1	-0.53922	0.0715301
ENSG00000140153	WDR20	0.202569	0.0715755
ENSG00000213020	ZNF611	-0.281911	0.071577
ENSG00000246366	LACTB2-AS1	0.622636	0.0716111
ENSG00000175906	ARL4D	-0.259493	0.0717104
ENSG00000168496	FEN1	0.325448	0.0717116
ENSG00000152147	GEMIN6	-0.690709	0.0718336
ENSG00000233762	RPS15P4	0.238563	0.0718882
ENSG00000101842	VSIG1	-0.27604	0.072
ENSG00000111796	KLRB1	0.277886	0.072096
ENSG00000164104	HMGB2	-0.296807	0.0721578
ENSG00000158481	CD1C	0.667854	0.072285
ENSG00000169992	NLGN2	0.365585	0.0725224
ENSG00000153721	CNKSR3	-0.789376	0.0725357
ENSG00000005961	ITGA2B	0.614449	0.0726367
ENSG00000164930	FZD6	-0.595688	0.0726383
ENSG00000173372	C1QA	-0.614802	0.0727342
ENSG00000196187	TMEM63A	-0.225197	0.0727375
ENSG00000067606	PRKCZ	0.621074	0.0727832
ENSG00000136193	SCRN1	-0.454629	0.0728117
ENSG00000176927	EFCAB5	0.603652	0.0728544
ENSG00000233493	TMEM238	-0.299213	0.0730288
ENSG00000029534	ANK1	-1.02335	0.0731348
ENSG00000213999	BORCS8-MEF2B	0.790345	0.0731625
ENSG00000239388	ASB14	-0.475089	0.073195
ENSG00000106976	DNM1	-0.475278	0.0732921
ENSG00000120798	NR2C1	0.208964	0.0734242
ENSG00000184281	TSSC4	0.186901	0.0734812
ENSG00000187037	GPR141	-0.568591	0.0734854
ENSG00000252274	LOC124904115	-0.312777	0.0738285
ENSG00000140993	TIGD7	-0.390318	0.0738672
ENSG00000231304	SGO1-AS1	-0.466571	0.073908
ENSG00000135407	AVIL	0.303468	0.07392
ENSG00000217644	RPL18AP4	-0.728725	0.0739533
ENSG00000213398	LCAT	-0.25321	0.0739657
ENSG00000263327	TAPT1-AS1	-0.554758	0.0740398
ENSG00000155008	APOOL	-0.562867	0.0740562
ENSG00000119333	DYNC2I2	-0.220643	0.0741516
ENSG00000120738	EGR1	0.462371	0.0742761
ENSG00000125885	MCM8	0.400813	0.0743469
ENSG00000132773	TOE1	0.260729	0.0743875
ENSG00000134028	ADAMDEC1	-0.376629	0.0744997
ENSG00000231307	RPS3P2	1.00646	0.0746404
ENSG00000013503	POLR3B	0.570314	0.0746577
ENSG00000136783	NIPSNAP3A	0.224236	0.0747352
ENSG00000285756	LOC389906	0.464185	0.0748081
ENSG00000187522	HSPA14	0.199326	0.0748256
ENSG00000260896	ARLNC1	0.426279	0.0748429
ENSG00000235706	DICER1-AS1	-0.511797	0.0748608
ENSG00000102781	KATNAL1	0.291127	0.074872
ENSG00000137727	ARHGAP20	0.598139	0.0748957
ENSG00000125484	GTF3C4	0.322424	0.0750416
ENSG00000201388	SNORA68B	-0.276961	0.075056
ENSG00000206965	RNU6-5P	0.311798	0.075237
ENSG00000228278	ORM2	-0.382621	0.0752832
ENSG00000275832	ARHGAP23	0.314876	0.0753034
ENSG00000104221	BRF2	0.211445	0.0754086
ENSG00000162408	NOL9	0.401894	0.0754315
ENSG00000186074	CD300LF	-0.426405	0.0754522
ENSG00000245556	SCAMP1-AS1	0.34547	0.0754659
ENSG00000173040	EVC2	-0.34085	0.0754903
ENSG00000116544	DLGAP3	-0.25187	0.0755251
ENSG00000231426	FILNC1	0.887564	0.075595
ENSG00000082074	FYB1	-0.415306	0.0756026
ENSG00000158315	RHBDL2	0.505214	0.0756348
ENSG00000265778	ZNF516-AS1	-0.295495	0.0756485
ENSG00000155906	RMND1	-0.303926	0.0756944
ENSG00000178896	EXOSC4	0.304196	0.0757644
ENSG00000125657	TNFSF9	-0.453411	0.0757675
ENSG00000186141	POLR3C	-0.223873	0.0758467
ENSG00000154016	GRAP	-0.722953	0.0758545
ENSG00000126337	KRT36	0.722953	0.0758545
ENSG00000243414	TICAM2	0.462016	0.0758887
ENSG00000228013	IL6R-AS1	0.334399	0.0759862
ENSG00000261408	TEN1-CDK3	-0.472665	0.0762131
ENSG00000196305	IARS1	0.41065	0.0762993
ENSG00000225101	OR52K3P	-0.455569	0.0764538
ENSG00000164171	ITGA2	0.619734	0.0764713
ENSG00000006530	AGK	-0.355115	0.076498
ENSG00000151287	TEX30	-0.278927	0.0765113
ENSG00000138722	MMRN1	-0.439096	0.076515
ENSG00000100084	HIRA	0.390425	0.0765314
ENSG00000211949	IGHV3-23	-0.434175	0.0766616
ENSG00000167635	ZNF146	0.228685	0.0767196
ENSG00000134874	DZIP1	0.350337	0.0767246
ENSG00000111537	IFNG	-0.535824	0.076813
ENSG00000183628	DGCR6	-0.444946	0.07698
ENSG00000172349	IL16	-0.22679	0.0769803
ENSG00000233837	EIF3LP2	0.599815	0.0770688
ENSG00000206113	CFAP99	-0.76511	0.0774167
ENSG00000112659	CUL9	-0.202289	0.0774774
ENSG00000136104	RNASEH2B	-0.230394	0.0775199
ENSG00000101224	CDC25B	0.205467	0.0775633
ENSG00000152240	HAUS1	0.466118	0.0776123
ENSG00000160282	FTCD	0.732671	0.0776342
ENSG00000143401	ANP32E	-0.341027	0.0776718
ENSG00000171408	PDE7B	0.758315	0.0776914
ENSG00000089335	ZNF302	-0.2594	0.0777045
ENSG00000217130	RPS10P13	0.444839	0.0778247
ENSG00000205846	CLEC6A	-0.220699	0.0779681
ENSG00000256537	SMIM10L1	-0.194859	0.0782194
ENSG00000178075	GRAMD1C	-0.731457	0.0782613
ENSG00000007312	CD79B	0.804335	0.0782639
ENSG00000116898	MRPS15	0.177365	0.0784108
ENSG00000132846	ZBED3	0.527856	0.078411
ENSG00000249917	LINC00536	0.816411	0.0784718
ENSG00000128513	POT1	-0.264093	0.0784967
ENSG00000205238	SPDYE2	0.250573	0.0785991
ENSG00000141385	AFG3L2	0.202192	0.078646
ENSG00000141933	TPGS1	0.27417	0.0786479
ENSG00000227523	RPS20P15	-0.274902	0.0786694
ENSG00000133706	LARS1	0.499587	0.0787104
ENSG00000130222	GADD45G	-0.578928	0.0788066
ENSG00000205542	TMSB4X	0.186828	0.0789053
ENSG00000115761	NOL10	0.177892	0.0789445
ENSG00000100890	PRORP	0.347438	0.0789731
ENSG00000119862	LGALSL	0.554024	0.0789837
ENSG00000274286	ADRA2B	0.554169	0.0790261
ENSG00000076258	FMO4	-0.424212	0.0790574
ENSG00000183856	IQGAP3	0.395214	0.0791778
ENSG00000196693	ZNF33B	0.215593	0.0791904
ENSG00000241832	CECR3	0.616805	0.0792016
ENSG00000104728	ARHGEF10	-0.556464	0.0793216
ENSG00000265806	MIR4292	0.480298	0.0794302
ENSG00000113013	HSPA9	0.179677	0.0795033
ENSG00000100346	CACNA1I	0.705885	0.0795783
ENSG00000180992	MRPL14	0.174619	0.0796419
ENSG00000150967	ABCB9	0.317565	0.0796547
ENSG00000177842	ZNF620	0.811718	0.0797058
ENSG00000168491	CCDC110	0.319603	0.0797765
ENSG00000270832	LOC100130664	0.312777	0.0798008
ENSG00000145912	NHP2	-0.53592	0.079868
ENSG00000165732	DDX21	0.180922	0.0799871
ENSG00000196405	EVL	0.256656	0.0800559
ENSG00000204444	APOM	0.349163	0.0800765
ENSG00000136522	MRPL47	0.275813	0.0801093
ENSG00000267858	MZF1-AS1	-0.185488	0.0801639
ENSG00000160856	FCRL3	0.554808	0.0802438
ENSG00000273018	FAM106A	-0.265892	0.0802771
ENSG00000216937	CCDC7	0.535213	0.0803508
ENSG00000152207	CYSLTR2	0.373436	0.0803586
ENSG00000233392	UICLM	0.379413	0.080426
ENSG00000151881	TMEM267	-0.365776	0.0804778
ENSG00000174456	C12orf76	-0.345188	0.0805146
ENSG00000149527	PLCH2	-0.432988	0.0805556
ENSG00000136114	THSD1	0.392307	0.0807831
ENSG00000100234	TIMP3	0.297943	0.0807889
ENSG00000178233	TMEM151B	-0.549271	0.0808018
ENSG00000249437	NAIP	-0.343885	0.0809004
ENSG00000253005	RNU6-176P	-0.846236	0.0809205
ENSG00000230399	RBBP8P1	-0.506829	0.0809916
ENSG00000138378	STAT4	-0.492808	0.0809925
ENSG00000205639	MFSD2B	0.584191	0.0810734
ENSG00000178498	DTX3	-0.880351	0.0810971
ENSG00000174233	ADCY6	-0.767719	0.0811109
ENSG00000128951	DUT	0.300861	0.0811867
ENSG00000128342	LIF	0.219733	0.0813023
ENSG00000159314	ARHGAP27	-0.223289	0.0814431
ENSG00000135414	GDF11	0.284795	0.0814499
ENSG00000250471	GMPSP1	0.344945	0.081458
ENSG00000108515	ENO3	0.197189	0.0817264
ENSG00000154723	ATP5PF	0.194663	0.081736
ENSG00000283959	LOC101927245	0.521092	0.0817933
ENSG00000241431	RPL37P6	0.536791	0.0818607
ENSG00000275714	H3C1	-0.769529	0.0819637
ENSG00000196449	YRDC	0.211439	0.0820401
ENSG00000228668	TRGV5P	-0.347289	0.082062
ENSG00000154655	L3MBTL4	-0.388432	0.0820658
ENSG00000224116	INHBA-AS1	-0.890621	0.0822316
ENSG00000149577	SIDT2	-0.316342	0.0822578
ENSG00000074582	BCS1L	0.251831	0.0822849
ENSG00000164011	ZNF691	-0.382152	0.0823353
ENSG00000130203	APOE	0.27232	0.0824072
ENSG00000162913	OBSCN-AS1	0.287324	0.0824618
ENSG00000255553	LINC02733	-0.781144	0.0826457
ENSG00000224152	BAZ2B-AS1	0.229473	0.0826976
ENSG00000241120	HMGN1P8	-0.41457	0.0827201
ENSG00000125703	ATG4C	-0.406862	0.0827764
ENSG00000264050	LOC100421028	0.369882	0.0827846
ENSG00000148516	ZEB1	-0.291157	0.0828103
ENSG00000198496	NBR2	0.406119	0.0828282
ENSG00000234390	USP27X-DT	-0.450498	0.0828792
ENSG00000130818	ZNF426	-0.260423	0.0832182
ENSG00000152413	HOMER1	0.355732	0.0832374
ENSG00000145623	OSMR	-0.434247	0.0833472
ENSG00000179344	HLA-DQB1	-0.279321	0.083417
ENSG00000105695	MAG	-0.387878	0.0834203
ENSG00000204176	SYT15	-0.474295	0.083565
ENSG00000172575	RASGRP1	-0.61165	0.0836717
ENSG00000235065	RPL24P2	0.429819	0.083697
ENSG00000133422	MORC2	0.177811	0.0838054
ENSG00000184428	TOP1MT	0.253084	0.0840286
ENSG00000125775	SDCBP2	0.340157	0.0840684
ENSG00000162419	GMEB1	0.192765	0.0841227
ENSG00000111196	MAGOHB	-0.612783	0.0841267
ENSG00000175305	CCNE2	0.247762	0.0841782
ENSG00000144034	TPRKB	0.272202	0.0842142
ENSG00000174371	EXO1	0.667854	0.0842206
ENSG00000102038	SMARCA1	0.318443	0.0843516
ENSG00000206384	COL6A6	0.366606	0.0844749
ENSG00000137871	ZNF280D	-0.447909	0.0844979
ENSG00000176720	BOK	0.737825	0.08464
ENSG00000248810	LINC02432	-0.288483	0.0847443
ENSG00000182307	C8orf33	0.226493	0.0848948
ENSG00000106069	CHN2	-0.336528	0.0849201
ENSG00000101342	TLDC2	0.251028	0.0849343
ENSG00000136213	CHST12	0.242409	0.0850106
ENSG00000225329	LHFPL3-AS2	0.40212	0.0850375
ENSG00000095380	NANS	0.195492	0.0850589
ENSG00000179447	SLC24A3-AS1	0.443919	0.0851593
ENSG00000248360	LINC00504	-0.537273	0.0852481
ENSG00000284977	LOC105376244	0.306985	0.085256
ENSG00000220392	FCF1P5	-0.498235	0.0852939
ENSG00000158019	BABAM2	0.216655	0.0853216
ENSG00000136111	TBC1D4	0.398581	0.0853545
ENSG00000145331	TRMT10A	0.313797	0.0853605
ENSG00000188428	BLOC1S5	0.258917	0.0853642
ENSG00000007866	TEAD3	0.224559	0.0853755
ENSG00000174125	TLR1	-0.184554	0.085409
ENSG00000252061	RNU6-415P	-0.330941	0.0854542
ENSG00000163082	SGPP2	-0.180899	0.0855871
ENSG00000197961	ZNF121	0.205273	0.0856328
ENSG00000006534	ALDH3B1	-0.201558	0.0857121
ENSG00000156876	SASS6	0.269753	0.0857788
ENSG00000198440	ZNF583	-0.510428	0.0858646
ENSG00000264522	OTUD7B	-0.654642	0.085914
ENSG00000233668	RPS8P9	0.641677	0.0859154
ENSG00000012223	LTF	0.350166	0.0860338
ENSG00000177679	SRRM3	-0.539413	0.0860532
ENSG00000000457	SCYL3	0.225743	0.0860961
ENSG00000175455	CCDC14	-0.253233	0.0860974
ENSG00000225975	ZNF567-DT	-0.661153	0.0861492
ENSG00000133030	MPRIP	-0.196106	0.0863794
ENSG00000240972	MIF	-0.389523	0.0863805
ENSG00000144824	PHLDB2	0.439664	0.0863908
ENSG00000107551	RASSF4	-0.506315	0.086411
ENSG00000134809	TIMM10	0.380146	0.0864704
ENSG00000169981	ZNF35	-0.612742	0.0864924
ENSG00000179743	SPEN-AS1	0.226476	0.0865523
ENSG00000228696	ARL17A	-0.279679	0.0866
ENSG00000105991	HOXA1	0.43895	0.0866067
ENSG00000283399	LOC100887080	0.483986	0.0866683
ENSG00000137819	PAQR5	0.546767	0.0867829
ENSG00000237872	POU5F1P4	0.291461	0.0868222
ENSG00000222345	SNORD19C	0.759953	0.0869347
ENSG00000221634	MIR1276	-0.616064	0.0869382
ENSG00000270445	COPS5P2	-0.616064	0.0869382
ENSG00000215883	CYB5RL	-0.868901	0.0869572
ENSG00000148346	LCN2	0.206733	0.0869609
ENSG00000261840	LOC730183	0.389534	0.0869905
ENSG00000148057	IDNK	-0.413313	0.0869911
ENSG00000164331	ANKRA2	-0.237629	0.0870594
ENSG00000113555	PCDH12	0.243315	0.087133
ENSG00000141068	KSR1	-0.282029	0.0871604
ENSG00000128039	SRD5A3	-0.330735	0.0872216
ENSG00000284713	SMIM38	-0.403788	0.0872445
ENSG00000187045	TMPRSS6	-0.756182	0.0874597
ENSG00000273542	H4C12	-0.75446	0.0874988
ENSG00000122121	XPNPEP2	-0.640871	0.0875383
ENSG00000160285	LSS	-0.293123	0.0875782
ENSG00000185414	MRPL30	-0.314756	0.0875899
ENSG00000167767	KRT80	0.567356	0.0876354
ENSG00000089022	MAPKAPK5	0.203194	0.0876801
ENSG00000138035	PNPT1	0.47982	0.0876991
ENSG00000283646	LINC02009	0.356508	0.0878635
ENSG00000110925	CSRNP2	0.208436	0.0879071
ENSG00000125900	SIRPD	-0.750519	0.0879398
ENSG00000155849	ELMO1	-0.229733	0.0881561
ENSG00000123352	SPATS2	-0.206126	0.0881994
ENSG00000149136	SSRP1	0.276976	0.0882492
ENSG00000176108	CHMP6	0.198163	0.0882837
ENSG00000118855	MFSD1	-0.1733	0.0883333
ENSG00000120159	CAAP1	0.249096	0.0883433
ENSG00000205856	C22orf42	0.713892	0.0884259
ENSG00000091879	ANGPT2	-0.49494	0.0884661
ENSG00000101442	ACTR5	0.272188	0.0884811
ENSG00000137992	DBT	-0.281431	0.088512
ENSG00000174132	FAM174A	0.279086	0.0886889
ENSG00000168538	TRAPPC11	-0.181153	0.0888012
ENSG00000144233	AMMECR1L	0.193665	0.0888266
ENSG00000049247	UTS2	-0.507845	0.0890551
ENSG00000128872	TMOD2	-0.448227	0.0890686
ENSG00000176472	ZNF575	0.528533	0.0891261
ENSG00000079263	SP140	0.299603	0.0892355
ENSG00000242435	UPK3BP1	-0.533212	0.0892656
ENSG00000229867	STEAP3-AS1	0.527122	0.0892689
ENSG00000005486	RHBDD2	-0.191531	0.08935
ENSG00000069974	RAB27A	-0.227184	0.0894066
ENSG00000123836	PFKFB2	-0.204044	0.0894703
ENSG00000146143	PRIM2	-0.439188	0.0895001
ENSG00000121775	TMEM39B	0.20651	0.0895617
ENSG00000146070	PLA2G7	-0.243722	0.0896281
ENSG00000225272	RPL21P27	0.25388	0.0897894
ENSG00000159261	CLDN14	0.416926	0.089794
ENSG00000173621	LRFN4	0.196676	0.089818
ENSG00000104972	LILRB1	-0.741223	0.0900362
ENSG00000138078	PREPL	-0.251293	0.0900516
ENSG00000198520	ARMH1	0.287373	0.0900701
ENSG00000166527	CLEC4D	-0.243669	0.0901135
ENSG00000100034	PPM1F	-0.201082	0.0901396
ENSG00000186047	DLEU7	0.41805	0.0902381
ENSG00000132470	ITGB4	0.884016	0.0902404
ENSG00000204389	HSPA1A	-0.644964	0.0902731
ENSG00000131042	LILRB2	-0.31877	0.090327
ENSG00000248019	FAM13A-AS1	-0.222539	0.0903696
ENSG00000077585	GPR137B	-0.224424	0.0903776
ENSG00000106571	GLI3	-0.406534	0.0904525
ENSG00000241322	FBXW10B	0.404935	0.0904659
ENSG00000184792	OSBP2	-0.313574	0.090671
ENSG00000180543	TSPYL5	0.311561	0.0907776
ENSG00000139410	SDSL	0.207875	0.0908298
ENSG00000276476	LINC00540	-0.343912	0.090861
ENSG00000171989	LDHAL6B	0.444156	0.0908893
ENSG00000125485	DDX31	0.502955	0.0908945
ENSG00000158473	CD1D	0.507119	0.0909007
ENSG00000127946	HIP1	-0.216608	0.0910178
ENSG00000124596	OARD1	0.194439	0.0910708
ENSG00000204519	ZNF551	0.242815	0.0910884
ENSG00000188033	ZNF490	-0.314128	0.0911227
ENSG00000135617	PRADC1	0.850354	0.0912666
ENSG00000111846	GCNT2	-0.250015	0.0916706
ENSG00000183134	PTGDR2	0.641259	0.0917377
ENSG00000178184	PARD6G	0.263539	0.0917468
ENSG00000070761	CFAP20	-0.22526	0.0918325
ENSG00000278420	MIR6819	-0.661722	0.0918477
ENSG00000126821	SGPP1	-0.188012	0.0918755
ENSG00000198885	ITPRIPL1	0.321007	0.0918905
ENSG00000163818	LZTFL1	0.24935	0.0920413
ENSG00000132434	LANCL2	0.174206	0.0920939
ENSG00000276043	UHRF1	-0.451287	0.0922817
ENSG00000172183	ISG20	0.202775	0.0923024
ENSG00000113734	BNIP1	0.565206	0.0923065
ENSG00000182389	CACNB4	-0.325484	0.0923362
ENSG00000177646	ACAD9	-0.222536	0.0924081
ENSG00000218991	CCNG1P1	0.306212	0.092414
ENSG00000140009	ESR2	0.259056	0.0924638
ENSG00000198707	CEP290	-0.593973	0.0924725
ENSG00000108700	CCL8	0.55536	0.0924918
ENSG00000132781	MUTYH	0.351025	0.0925265
ENSG00000143256	PFDN2	0.184211	0.0926176
ENSG00000105612	DNASE2	-0.246867	0.0927219
ENSG00000105219	CCNP	1.02712	0.0928817
ENSG00000153902	LGI4	-0.38273	0.0929013
ENSG00000216636	RPL7P25	-0.680055	0.0929473
ENSG00000112877	CEP72	-0.273695	0.0929677
ENSG00000128886	ELL3	-0.414473	0.0932475
ENSG00000063015	SEZ6	0.303905	0.0933762
ENSG00000184730	APOBR	-0.18345	0.0933906
ENSG00000124767	GLO1	-0.176499	0.0933906
ENSG00000124743	KLHL31	0.518232	0.0934633
ENSG00000259954	IL21R-AS1	1.0566	0.0934708
ENSG00000186652	PRG2	0.570559	0.0934821
ENSG00000155850	SLC26A2	-0.244344	0.093574
ENSG00000131203	IDO1	-1.12292	0.0936999
ENSG00000232434	AJM1	-0.207177	0.0937018
ENSG00000151292	CSNK1G3	-0.183576	0.0937584
ENSG00000112818	MEP1A	0.229862	0.093837
ENSG00000155970	MICU3	0.795304	0.0940016
ENSG00000172594	SMPDL3A	-0.375421	0.0940077
ENSG00000184916	JAG2	0.616107	0.0940229
ENSG00000161405	IKZF3	0.464236	0.0940491
ENSG00000226015	CCT8P1	0.537194	0.0940953
ENSG00000230397	SPTLC1P1	0.436801	0.094113
ENSG00000236088	COX10-DT	-0.512409	0.0941947
ENSG00000174501	ANKRD36C	0.659239	0.0942332
ENSG00000206559	ZCWPW2	-0.465324	0.0942508
ENSG00000262814	MRPL12	-0.26816	0.0943398
ENSG00000137103	TMEM8B	-0.299421	0.0943802
ENSG00000216990	HSPD1P10	0.417289	0.0945388
ENSG00000185267	CDNF	0.417289	0.0945388
ENSG00000164509	IL31RA	-0.270465	0.094583
ENSG00000180694	TMEM64	0.204958	0.0946497
ENSG00000269893	SNHG8	0.201278	0.0947843
ENSG00000258484	SPESP1	-0.286556	0.0948711
ENSG00000153086	ACMSD	-0.315813	0.0949234
ENSG00000115155	OTOF	0.247473	0.095029
ENSG00000205885	C1RL-AS1	-0.386483	0.0951096
ENSG00000155265	GOLGA7B	0.788297	0.0951414
ENSG00000135636	DYSF	0.235281	0.0951545
ENSG00000131871	SELENOS	0.227313	0.0953329
ENSG00000101278	RPS10P5	-0.51345	0.0953488
ENSG00000144283	PKP4	0.3238	0.0953815
ENSG00000114023	FAM162A	-0.486535	0.0954444
ENSG00000197302	KRBOX5	-0.552575	0.095459
ENSG00000196526	AFAP1	0.269537	0.0955487
ENSG00000143797	MBOAT2	-0.231049	0.0956324
ENSG00000153885	KCTD15	-0.251182	0.0956499
ENSG00000160299	PCNT	0.265792	0.0957156
ENSG00000177030	DEAF1	0.165101	0.0957599
ENSG00000147316	MCPH1	0.192549	0.0958078
ENSG00000111077	TNS2	-0.66891	0.0959421
ENSG00000187630	DHRS4L2	0.353802	0.0959671
ENSG00000175213	ZNF408	0.398404	0.0959968
ENSG00000086730	LAT2	-0.377091	0.0960346
ENSG00000173465	ZNRD2	0.202849	0.0961147
ENSG00000175866	BAIAP2	0.262495	0.0961441
ENSG00000197959	DNM3	-0.395852	0.0962398
ENSG00000263465	SRSF8	0.392166	0.096279
ENSG00000133246	PRAM1	-0.20521	0.0963401
ENSG00000180596	H2BC4	0.244521	0.0963963
ENSG00000126603	GLIS2	0.221693	0.0966039
ENSG00000163138	PACRGL	0.366087	0.0966609
ENSG00000153531	ADPRHL1	0.178975	0.0966639
ENSG00000279800	BCLAF1P2	0.534561	0.096771
ENSG00000129521	EGLN3	0.355018	0.0969003
ENSG00000186715	MST1L	-0.619598	0.0970058
ENSG00000112699	GMDS	0.365636	0.0970353
ENSG00000183298	RPSAP19	0.254837	0.0970859
ENSG00000256948	IQSEC3-AS2	-0.74632	0.0971203
ENSG00000170522	ELOVL6	-0.627569	0.0973601
ENSG00000085982	USP40	-0.520695	0.0974203
ENSG00000171135	JAGN1	0.216839	0.0974289
ENSG00000241945	PWP2	0.781957	0.0975684
ENSG00000196743	GM2A	-0.318591	0.0976866
ENSG00000134215	VAV3	-0.191253	0.0978336
ENSG00000116199	FAM20B	0.184695	0.0978907
ENSG00000171241	SHCBP1	0.399843	0.097914
ENSG00000187049	TMEM216	-0.219519	0.0979413
ENSG00000085872	CHERP	0.188247	0.0979953
ENSG00000187607	ZNF286A	-0.235186	0.0981199
ENSG00000105732	ZNF574	0.240449	0.0981423
ENSG00000151715	TMEM45B	-0.306112	0.0981654
ENSG00000146066	HIGD2A	0.209251	0.0982931
ENSG00000165105	RASEF	-0.882724	0.0983554
ENSG00000236108	LOC124904585	-0.603358	0.0983993
ENSG00000204086	RPA4	-0.481894	0.0984199
ENSG00000037042	TUBG2	-0.344806	0.0984268
ENSG00000047230	CTPS2	-0.602723	0.098441
ENSG00000239335	LLPH-DT	-0.304139	0.098448
ENSG00000100368	CSF2RB	-0.25481	0.0984535
ENSG00000226167	AP4B1-AS1	-0.615602	0.0984744
ENSG00000156795	NTAQ1	0.395533	0.0984984
ENSG00000180061	TMEM150B	-0.359083	0.0985035
ENSG00000226706	LOC101928525	0.926551	0.0985115
ENSG00000272533	SNORA28	-0.174598	0.0985351
ENSG00000167614	TTYH1	0.510044	0.0985977
ENSG00000261423	TMEM202-AS1	-0.551597	0.0986165
ENSG00000070269	TMEM260	-0.224956	0.0986385
ENSG00000141503	MINK1	-0.187977	0.0986507
ENSG00000221263	MIR548P	-0.669013	0.0986571
ENSG00000225640	LINC01729	-0.921734	0.0986806
ENSG00000130826	DKC1	0.189285	0.0987561
ENSG00000167130	DOLPP1	0.494106	0.0989334
ENSG00000175054	ATR	0.243981	0.0989411
ENSG00000164181	ELOVL7	-0.463578	0.0989938
ENSG00000224114	RPS14P1	0.657484	0.0990108
ENSG00000110693	SOX6	0.426283	0.0990798
ENSG00000169398	PTK2	0.232478	0.099149
ENSG00000079215	SLC1A3	-0.182612	0.0991515
ENSG00000186272	ZNF17	-0.334355	0.0991709
ENSG00000066697	MSANTD3	-0.360094	0.0992634
ENSG00000264157	MIR3127	0.797405	0.099305
ENSG00000106617	PRKAG2	0.225701	0.099326
ENSG00000226091	LINC00937	-0.198806	0.0993559
ENSG00000185156	MFSD6L	0.220717	0.0993773
ENSG00000132405	TBC1D14	-0.206795	0.0994466
ENSG00000105321	CCDC9	0.181641	0.0994735
ENSG00000162804	SNED1	-0.167133	0.0994742
ENSG00000184502	GAST	-0.782524	0.0994775
ENSG00000186654	PRR5	-0.486882	0.0994878
ENSG00000138193	PLCE1	0.241458	0.0995162
ENSG00000119431	HDHD3	-0.442388	0.0995166
ENSG00000099624	ATP5F1D	0.248238	0.0995201
ENSG00000133401	PDZD2	0.540952	0.0996468
ENSG00000247077	PGAM5	0.259519	0.0997313
ENSG00000198718	TOGARAM1	-0.280832	0.0997479
ENSG00000151366	NDUFC2	-0.354408	0.099804
ENSG00000076513	ANKRD13A	-0.166861	0.0998365
ENSG00000257727	CNPY2	0.282132	0.099845
ENSG00000006194	ZNF263	0.198738	0.0999166
ENSG00000171051	FPR1	-0.269434	0.0999209
ENSG00000235440	RPS2P15	-0.417212	0.0999504
ENSG00000187566	NHLRC1	0.852966	0.0999507
ENSG00000166902	MRPL16	-0.217511	0.0999745
ENSG00000167889	MGAT5B	0.772513	0.100095
ENSG00000162438	CTRC	0.249184	0.100198
ENSG00000175445	LPL	0.304288	0.100223
ENSG00000179364	PACS2	0.207568	0.100248
ENSG00000073536	NLE1	0.398921	0.100259
ENSG00000145675	PIK3R1	-0.229426	0.100385
ENSG00000275385	CCL18	-0.866407	0.100429
ENSG00000259494	MRPL46	0.527299	0.100501
ENSG00000172717	GARIN2	-0.315328	0.100619
ENSG00000174080	CTSF	0.511508	0.100678
ENSG00000166860	ZBTB39	0.341756	0.10074
ENSG00000156030	MIDEAS	-0.192206	0.100937
ENSG00000131724	IL13RA1	-0.257234	0.100967
ENSG00000182208	MOB2	0.204538	0.100998
ENSG00000123552	USP45	-0.387411	0.101035
ENSG00000182742	HOXB4	-1.01137	0.101068
ENSG00000085382	HACE1	-0.184184	0.101092
ENSG00000256282	LOC112268073	0.808855	0.101114
ENSG00000146834	MEPCE	0.222157	0.101296
ENSG00000222009	BTBD19	0.250393	0.101306
ENSG00000188295	ZNF669	0.435509	0.101406
ENSG00000201407	LOC124900492	-0.66416	0.101498
ENSG00000232792	FTH1P25	0.696087	0.10157
ENSG00000258843	LOC105370489	-0.72398	0.101599
ENSG00000187720	THSD4	-0.72398	0.101599
ENSG00000178449	COX14	0.266792	0.101622
ENSG00000184113	CLDN5	0.657187	0.101625
ENSG00000205869	KRTAP5-1	0.657187	0.101625
ENSG00000205277	MUC12	0.657187	0.101625
ENSG00000127377	CRYGN	0.657187	0.101625
ENSG00000244391	RN7SL330P	0.657187	0.101625
ENSG00000143443	C1orf56	0.357969	0.101736
ENSG00000170962	PDGFD	-0.65517	0.101811
ENSG00000242457	RBBP4P2	-0.347936	0.101847
ENSG00000266507	MIR4479	-0.648197	0.101875
ENSG00000257121	LOC100287148	-0.648197	0.101875
ENSG00000256803	LOC102724020	0.648197	0.101875
ENSG00000199568	RNU5A-1	0.648197	0.101875
ENSG00000199846	RNU1-72P	0.648197	0.101875
ENSG00000235834	LOC101928389	0.648197	0.101875
ENSG00000135423	GLS2	0.648197	0.101875
ENSG00000164715	LMTK2	0.203785	0.10192
ENSG00000160014	CALM3	-0.247038	0.1021
ENSG00000222112	RN7SKP16	-0.312012	0.102104
ENSG00000175463	TBC1D10C	0.187297	0.102207
ENSG00000103260	METRN	0.231485	0.102305
ENSG00000067177	PHKA1	0.722704	0.102305
ENSG00000160838	LRRC71	0.722704	0.102305
ENSG00000276597	TRBV11-3	0.722704	0.102305
ENSG00000183154	LOC102723701	0.722704	0.102305
ENSG00000198824	CHAMP1	0.423512	0.102344
ENSG00000148288	GBGT1	-0.222067	0.102404
ENSG00000114270	COL7A1	0.322778	0.102405
ENSG00000123992	DNPEP	0.165255	0.102437
ENSG00000103037	SETD6	0.581223	0.102483
ENSG00000204568	MRPS18B	0.194037	0.102503
ENSG00000100577	GSTZ1	0.294085	0.102641
ENSG00000223638	RFPL4A	0.732156	0.102687
ENSG00000172006	ZNF554	-0.314693	0.102712
ENSG00000254685	FPGT	-0.387593	0.102752
ENSG00000159214	CCDC24	0.904958	0.102788
ENSG00000100014	SPECC1L	0.171485	0.102818
ENSG00000101945	SUV39H1	0.805739	0.102867
ENSG00000177106	EPS8L2	0.545167	0.102895
ENSG00000155858	LSM11	0.301389	0.102958
ENSG00000197054	ZNF763	-0.574701	0.102979
ENSG00000148943	LIN7C	0.188866	0.102979
ENSG00000125730	C3	-0.265415	0.103002
ENSG00000201435	RNU4-24P	0.713714	0.103093
ENSG00000197181	PIWIL2	0.795297	0.103134
ENSG00000125686	MED1	0.264224	0.103237
ENSG00000197043	ANXA6	-0.24496	0.103305
ENSG00000241217	RN7SL809P	-0.215097	0.103356
ENSG00000252614	RNU6-807P	-0.368261	0.103384
ENSG00000144152	FBLN7	0.583603	0.103399
ENSG00000187642	PERM1	-0.702729	0.103441
ENSG00000130749	ZC3H4	0.185552	0.10351
ENSG00000158417	EIF5B	0.209586	0.103745
ENSG00000228253	ATP8	-0.183774	0.103777
ENSG00000166278	C2	-0.356235	0.103843
ENSG00000104918	RETN	-0.305478	0.103843
ENSG00000232869	TRBV29-1	-0.776929	0.103933
ENSG00000122257	RBBP6	0.194446	0.104047
ENSG00000122778	KIAA1549	0.607501	0.104129
ENSG00000103707	MTFMT	-0.278631	0.104142
ENSG00000106565	TMEM176B	-0.158398	0.104219
ENSG00000281357	ARRDC3-AS1	-0.541954	0.104245
ENSG00000168386	FILIP1L	0.327828	0.104352
ENSG00000151743	AMN1	0.21169	0.104395
ENSG00000235958	UBOX5-AS1	0.337778	0.104454
ENSG00000267293	LOC100422497	-0.686238	0.10451
ENSG00000241852	C8orf58	0.246169	0.104588
ENSG00000276070	CCL4L2	-0.620595	0.104625
ENSG00000211790	TRAV8-4	0.769955	0.104714
ENSG00000173894	CBX2	0.769955	0.104714
ENSG00000198198	SZT2	-0.203768	0.104819
ENSG00000117153	KLHL12	-0.186713	0.104918
ENSG00000171861	MRM3	0.413345	0.104924
ENSG00000197857	ZNF44	-0.269477	0.105037
ENSG00000104321	TRPA1	0.34885	0.105171
ENSG00000103264	FBXO31	0.303356	0.105223
ENSG00000167632	TRAPPC9	-0.190278	0.105414
ENSG00000115556	PLCD4	0.227599	0.105454
ENSG00000136933	RABEPK	-0.256565	0.1055
ENSG00000119711	ALDH6A1	0.458202	0.105512
ENSG00000146828	SLC12A9	-0.200217	0.105545
ENSG00000267288	LOC105371795	0.30836	0.105564
ENSG00000223522	LOC100505716	-0.194716	0.105601
ENSG00000152904	GGPS1	0.170837	0.105618
ENSG00000244134	RPS12P20	-0.192634	0.105637
ENSG00000141380	SS18	0.17404	0.105666
ENSG00000174738	NR1D2	0.193199	0.105725
ENSG00000117724	CENPF	-0.583895	0.105764
ENSG00000160408	ST6GALNAC6	-0.465636	0.105815
ENSG00000197020	ZNF100	-0.259543	0.105852
ENSG00000162444	RBP7	0.177747	0.105898
ENSG00000108039	XPNPEP1	0.188759	0.106102
ENSG00000157110	RBPMS	0.310381	0.10619
ENSG00000207280	SNORD20	0.621549	0.106192
ENSG00000121058	COIL	0.180877	0.106218
ENSG00000161682	FAM171A2	0.678841	0.106238
ENSG00000100479	POLE2	-0.442242	0.106291
ENSG00000182557	SPNS3	0.399893	0.10634
ENSG00000207181	SNORA14B	0.522641	0.106363
ENSG00000159079	CFAP298	-0.503961	0.106371
ENSG00000129214	SHBG	-0.330776	0.106405
ENSG00000107021	TBC1D13	-0.165609	0.106583
ENSG00000236810	ELOA-AS1	-0.506358	0.106672
ENSG00000197927	NBEAP2	0.504716	0.106732
ENSG00000187994	RINL	0.396552	0.106776
ENSG00000132570	PCBD2	-0.420309	0.10678
ENSG00000136936	XPA	-0.296667	0.106789
ENSG00000121310	ECHDC2	0.644059	0.1068
ENSG00000278517	MIR6865	0.575008	0.106802
ENSG00000206992	RNU6-574P	0.689615	0.106949
ENSG00000276023	DUSP14	0.616918	0.106967
ENSG00000134508	CABLES1	0.295279	0.10697
ENSG00000234271	LOC107985380	0.498623	0.107
ENSG00000239921	LINC01471	0.498623	0.107
ENSG00000226828	LINC02774	-0.498623	0.107
ENSG00000212469	RNU6-1158P	0.498623	0.107
ENSG00000212579	LOC124900228	0.498623	0.107
ENSG00000261652	PIERCE2	0.498623	0.107
ENSG00000271461	CKAP2LP1	0.498623	0.107
ENSG00000100721	TCL1A	-0.498623	0.107
ENSG00000115468	EFHD1	-0.498623	0.107
ENSG00000182747	SLC35D3	0.498623	0.107
ENSG00000079150	FKBP7	-0.498623	0.107
ENSG00000278899	LOC645967	0.498623	0.107
ENSG00000168938	PPIC	0.498623	0.107
ENSG00000250006	LOC100421141	0.498623	0.107
ENSG00000198074	AKR1B10	-0.498623	0.107
ENSG00000160951	PTGER1	0.498623	0.107
ENSG00000208025	MIR591	-0.498623	0.107
ENSG00000223324	RN7SKP273	-0.498623	0.107
ENSG00000224221	RPS6P8	-1.12867	0.107038
ENSG00000276605	LOC100419615	-0.49786	0.107039
ENSG00000013375	PGM3	0.172916	0.107048
ENSG00000150510	FAM124A	-0.591588	0.107081
ENSG00000163737	PF4	0.423444	0.107087
ENSG00000166797	CIAO2A	-0.177699	0.107155
ENSG00000262165	C17orf114	-0.560708	0.107244
ENSG00000214019	RBM39P1	0.505858	0.107313
ENSG00000200974	RNU4-87P	0.491796	0.107398
ENSG00000214628	NDUFB5P2	0.491796	0.107398
ENSG00000100711	ZFYVE21	0.192716	0.107413
ENSG00000143502	SUSD4	0.491196	0.107438
ENSG00000136026	CKAP4	0.197434	0.10746
ENSG00000196189	SEMA4A	-0.272414	0.107495
ENSG00000233750	CICP27	-0.809609	0.107503
ENSG00000243398	RN7SL141P	0.809609	0.107503
ENSG00000277535	CT47C1	0.919001	0.107525
ENSG00000197417	SHPK	-0.310371	0.107527
ENSG00000026103	FAS	-0.245293	0.10754
ENSG00000188747	NOXA1	-0.354498	0.107645
ENSG00000254614	CAPN1-AS1	-0.845811	0.107649
ENSG00000222297	RNU6-1156P	-0.568915	0.107664
ENSG00000146966	DENND2A	0.568915	0.107664
ENSG00000240374	RN7SL503P	0.568915	0.107664
ENSG00000236532	LINC01695	0.568915	0.107664
ENSG00000233602	ERI3-IT1	0.568915	0.107664
ENSG00000147647	DPYS	0.568915	0.107664
ENSG00000180934	OR56A1	-0.568915	0.107664
ENSG00000176029	C11orf16	-0.568915	0.107664
ENSG00000123080	CDKN2C	-0.32439	0.107736
ENSG00000261186	LINC01238	0.48684	0.107756
ENSG00000197050	ZNF420	0.792265	0.107793
ENSG00000175548	ALG10B	-0.301558	0.107811
ENSG00000053501	USE1	0.172838	0.107841
ENSG00000250571	GLI4	-0.301688	0.107875
ENSG00000127920	GNG11	0.775806	0.107927
ENSG00000189325	BNIP5	0.558261	0.10798
ENSG00000110079	MS4A4A	0.21067	0.108013
ENSG00000175048	ZDHHC14	0.617712	0.108021
ENSG00000251191	LINC00589	-0.705916	0.108089
ENSG00000103550	KNOP1	-0.488951	0.108125
ENSG00000270773	MARK2P19	-0.577905	0.1082
ENSG00000132698	RAB25	0.577905	0.1082
ENSG00000202268	LOC124906378	0.577905	0.1082
ENSG00000260439	LMF1-AS1	0.577905	0.1082
ENSG00000131459	GFPT2	0.577905	0.1082
ENSG00000259803	SLC22A31	0.577905	0.1082
ENSG00000144712	CAND2	0.577905	0.1082
ENSG00000251578	TRBV21-1	0.577905	0.1082
ENSG00000231871	IPO9-AS1	0.577905	0.1082
ENSG00000252739	RNU7-151P	0.577905	0.1082
ENSG00000200051	LOC124901194	0.577905	0.1082
ENSG00000127588	GNG13	0.577905	0.1082
ENSG00000167779	IGFBP6	-0.577905	0.1082
ENSG00000262966	LOC101928266	0.577905	0.1082
ENSG00000158483	FAM86C1P	-0.577905	0.1082
ENSG00000236013	LINC02941	0.577905	0.1082
ENSG00000187736	NHEJ1	-0.688774	0.108225
ENSG00000274736	CCL23	-0.750323	0.108228
ENSG00000163738	MTHFD2L	0.251313	0.108475
ENSG00000170677	SOCS6	0.186168	0.108513
ENSG00000163702	IL17RC	-0.31418	0.108524
ENSG00000137101	CD72	-0.213372	0.108554
ENSG00000128694	OSGEPL1	-0.892961	0.108555
ENSG00000108255	CRYBA1	0.431837	0.108627
ENSG00000171811	CFAP46	-0.584878	0.108665
ENSG00000113721	PDGFRB	1.11267	0.108694
ENSG00000280080	TBC1D22A-AS1	0.438239	0.108715
ENSG00000040199	PHLPP2	0.202062	0.108749
ENSG00000125430	HS3ST3B1	-0.405371	0.108768
ENSG00000103723	AP3B2	0.771797	0.108823
ENSG00000144043	TEX261	-0.166662	0.108885
ENSG00000012983	MAP4K5	0.176292	0.108967
ENSG00000166167	BTRC	0.201869	0.108979
ENSG00000213967	ZNF726	0.253103	0.109007
ENSG00000232871	SEC1P	0.473281	0.109058
ENSG00000183785	TUBA8	0.473281	0.109058
ENSG00000168509	HJV	0.473281	0.109058
ENSG00000118849	RARRES1	0.473281	0.109058
ENSG00000259175	LOC101929586	0.473281	0.109058
ENSG00000102109	PCSK1N	0.473281	0.109058
ENSG00000240718	RN7SL851P	0.473281	0.109058
ENSG00000182366	FAM87A	0.473281	0.109058
ENSG00000201728	RNA5SP479	0.473281	0.109058
ENSG00000285237	PRSS52P	0.473281	0.109058
ENSG00000159197	KCNE2	0.473281	0.109058
ENSG00000222094	RNU2-65P	0.473281	0.109058
ENSG00000136929	HEMGN	0.473281	0.109058
ENSG00000198626	RYR2	0.473281	0.109058
ENSG00000238886	SNORD121A	0.473281	0.109058
ENSG00000256294	ZNF225	-0.478014	0.109112
ENSG00000198860	TSEN15	-0.538284	0.109124
ENSG00000049323	LTBP1	0.488115	0.109139
ENSG00000109083	IFT20	-0.193922	0.109163
ENSG00000102898	NUTF2	0.170775	0.1092
ENSG00000173401	GLIPR1L1	0.713289	0.109328
ENSG00000265056	MIR548S	0.459847	0.109371
ENSG00000259188	LOC102724587	0.704212	0.109412
ENSG00000236058	RPL17P36	0.64912	0.10945
ENSG00000153563	CD8A	0.781493	0.109451
ENSG00000174586	ZNF497	-0.745445	0.109486
ENSG00000211688	TRGJP2	-0.333945	0.109513
ENSG00000100246	DNAL4	-0.385079	0.109652
ENSG00000144231	POLR2D	0.215063	0.109754
ENSG00000166780	BMERB1	0.48681	0.109977
ENSG00000243629	LINC00880	0.452644	0.110039
ENSG00000091527	CDV3	0.16448	0.110254
ENSG00000078177	N4BP2	-0.267366	0.11027
ENSG00000147400	CETN2	-0.517034	0.11029
ENSG00000100055	CYTH4	-0.312261	0.110364
ENSG00000119977	TCTN3	0.594046	0.110393
ENSG00000275993	LOC102724428	0.236788	0.110406
ENSG00000215529	EFCAB8	-0.65303	0.110508
ENSG00000115841	RMDN2	0.200836	0.110521
ENSG00000134490	TMEM241	0.493559	0.110541
ENSG00000168646	AXIN2	0.564471	0.110562
ENSG00000160345	PIERCE1	0.564471	0.110562
ENSG00000165501	LRR1	0.335552	0.110565
ENSG00000090924	PLEKHG2	-0.20949	0.1106
ENSG00000151806	GUF1	0.282399	0.110605
ENSG00000200087	SNORA73B	-0.21738	0.110749
ENSG00000264269	DYM-AS1	0.389616	0.110784
ENSG00000017260	ATP2C1	-0.198223	0.11079
ENSG00000128617	OPN1SW	-0.248568	0.110807
ENSG00000188732	FAM221A	-0.291027	0.110863
ENSG00000249978	TRGV7	-0.549918	0.11097
ENSG00000078804	TP53INP2	0.175511	0.110994
ENSG00000186105	LRRC70	-0.523714	0.111025
ENSG00000166845	C18orf54	-0.227173	0.111055
ENSG00000258301	VASH1-AS1	-0.543246	0.111215
ENSG00000072840	EVC	-0.301162	0.111227
ENSG00000182168	UNC5C	0.616805	0.111246
ENSG00000229196	LINC03008	0.616805	0.111246
ENSG00000267908	ZSCAN5DP	0.616805	0.111246
ENSG00000143167	GPA33	0.457464	0.111262
ENSG00000207839	MIR33B	-0.617206	0.111283
ENSG00000178996	SNX18	-0.161959	0.111378
ENSG00000108506	INTS2	0.263295	0.111438
ENSG00000174177	CTU2	0.344337	0.111523
ENSG00000074621	SLC24A1	0.170434	0.111552
ENSG00000260394	STUB1-DT	0.535367	0.111582
ENSG00000135476	ESPL1	0.171419	0.111595
ENSG00000059769	DNAJC25	-0.195897	0.11163
ENSG00000105507	CABP5	0.472298	0.111733
ENSG00000160703	NLRX1	-0.281024	0.111771
ENSG00000198720	ANKRD13B	0.652893	0.111826
ENSG00000233163	RPS12P17	-0.652558	0.111893
ENSG00000136897	MRPL50	0.157007	0.1119
ENSG00000112651	MRPL2	0.215178	0.111952
ENSG00000175352	NRIP3	0.219445	0.112055
ENSG00000099139	PCSK5	-0.203335	0.112112
ENSG00000139433	GLTP	-0.162155	0.112177
ENSG00000197852	INKA2	0.543573	0.112256
ENSG00000278570	NR2E3	0.543573	0.112256
ENSG00000241818	SCG5-AS1	0.543573	0.112256
ENSG00000199072	MIRLET7F1	0.543573	0.112256
ENSG00000117461	PIK3R3	0.489605	0.112264
ENSG00000188372	ZP3	-0.618727	0.112313
ENSG00000172428	COPS9	0.178299	0.112341
ENSG00000138111	MFSD13A	-0.390359	0.112509
ENSG00000163545	NUAK2	-0.228365	0.112516
ENSG00000170100	ZNF778	0.367191	0.112539
ENSG00000185670	ZBTB3	-0.224573	0.112556
ENSG00000196839	ADA	-0.372305	0.112633
ENSG00000121481	RNF2	0.162222	0.112649
ENSG00000170310	STX8	-0.271279	0.112688
ENSG00000165995	CACNB2	-0.487753	0.112716
ENSG00000188352	FOCAD	0.404997	0.112773
ENSG00000207336	RNU6-658P	-0.492925	0.112797
ENSG00000283204	MIR4434	0.441113	0.112802
ENSG00000230002	ALMS1-IT1	0.336253	0.112814
ENSG00000108651	UTP6	0.189739	0.112853
ENSG00000072401	UBE2D1	-0.159649	0.112993
ENSG00000200594	RNU6-824P	-0.44794	0.112998
ENSG00000177830	CHID1	-0.156416	0.113017
ENSG00000253368	TRNP1	0.558607	0.113055
ENSG00000166823	MESP1	0.552563	0.113057
ENSG00000269374	LOC732229	0.552563	0.113057
ENSG00000238741	SCARNA7	0.552563	0.113057
ENSG00000254852	NPIPA2	0.552563	0.113057
ENSG00000260280	SLX1B-SULT1A4	-0.667426	0.113211
ENSG00000213516	RBMXL1	0.202683	0.113247
ENSG00000226124	FTCDNL1	-0.637725	0.113252
ENSG00000172738	TMEM217	-0.637725	0.113252
ENSG00000138161	CUZD1	0.435934	0.113268
ENSG00000116299	ELAPOR1	-0.836011	0.113283
ENSG00000108389	MTMR4	-0.221219	0.113378
ENSG00000134042	MRO	-0.457076	0.113393
ENSG00000273742	MIR6075	0.351853	0.113472
ENSG00000155749	FLACC1	0.642492	0.113477
ENSG00000196872	CRACDL	0.714692	0.113488
ENSG00000150687	PRSS23	0.557533	0.113526
ENSG00000026652	AGPAT4	-0.179373	0.113562
ENSG00000147419	CCDC25	-0.231788	0.11361
ENSG00000169247	SH3TC2	0.641919	0.113677
ENSG00000218510	LINC00339	-0.490912	0.113718
ENSG00000154639	CXADR	0.643422	0.113831
ENSG00000243667	DNAAF10	0.643422	0.113831
ENSG00000124116	WFDC3	0.643422	0.113831
ENSG00000167397	VKORC1	-0.276204	0.113877
ENSG00000167384	ZNF180	-0.187713	0.113882
ENSG00000244476	ERVFRD-1	-0.63999	0.114098
ENSG00000160392	C19orf47	0.177426	0.114233
ENSG00000230013	CT70	-0.441362	0.1144
ENSG00000180409	OR10AA1P	0.441362	0.1144
ENSG00000197992	CLEC9A	0.39409	0.114685
ENSG00000114446	IFT57	-0.430636	0.114716
ENSG00000282936	LOC122526780	-0.199437	0.114748
ENSG00000073734	ABCB11	0.652606	0.11479
ENSG00000200013	RNU6-623P	0.43895	0.114958
ENSG00000200070	RNU4-80P	0.408775	0.115036
ENSG00000062582	MRPS24	0.543259	0.115144
ENSG00000123415	SMUG1	-0.302429	0.115181
ENSG00000164953	TMEM67	-0.513179	0.11519
ENSG00000101220	ADISSP	0.38882	0.115396
ENSG00000059915	PSD	-0.18691	0.115566
ENSG00000171903	CYP4F11	-0.39235	0.115604
ENSG00000138623	SEMA7A	-0.622075	0.115683
ENSG00000202150	RNU6-407P	-0.424013	0.115692
ENSG00000118762	PKD2	-0.187693	0.115715
ENSG00000105341	DMAC2	0.22904	0.11578
ENSG00000182566	CLEC4G	-0.548582	0.115852
ENSG00000135083	CCNJL	-0.435269	0.115858
ENSG00000201780	RNU6-275P	-0.435269	0.115858
ENSG00000261527	LOC100420066	-0.435269	0.115858
ENSG00000265237	MIR3142	-0.435269	0.115858
ENSG00000234241	LOC149844	-0.435269	0.115858
[truncated: 18,996 more rows]
